# Supplementary material for: Pan-cancer analysis of tissue and single-cell HIF-pathway activation using a conserved gene signature
Source: Cell Rep. 2022 Nov 15;41(7):111652. doi: 10.1016/j.celrep.2022.111652 (PMC9869179; doi:10.1016/j.celrep.2022.111652)
Supplement: Table S1. Genes positively correlated with the HIF metagene in TCGA RNA-seq analyses [file mmc2.xlsx]

## Sheet: TCGA-ACC
Supplemental table 1A - genes positively correlating with HIF-metagene in TCGA-ACC RNA-seq analyses
row_num	gene	correlation	pvalue
1	LDHA	0.82919	4.04288e-20
2	PPFIA4	0.787276	5.48852e-17
3	PFKFB4	0.784471	8.38872e-17
4	AK4	0.778407	2.05503e-16
5	ERO1A	0.737525	4.47191e-14
6	BNIP3L	0.737241	4.62558e-14
7	BNIP3	0.730174	1.05995e-13
8	PFKL	0.68647	1.05879e-11
9	ENO1	0.683624	1.38993e-11
10	MIR210HG	0.670238	4.80238e-11
11	TPI1	0.668745	5.49309e-11
12	HILPDA	0.668416	5.65733e-11
13	PGK1	0.660963	1.09294e-10
14	INSIG2	0.660055	1.18274e-10
15	AK4P1	0.659315	1.26109e-10
16	AC114803.1	0.64527	4.12282e-10
17	ENO2	0.633295	1.07977e-09
18	FUT11	0.632293	1.16815e-09
19	EGLN3	0.629599	1.44141e-09
20	NDRG1	0.624082	2.20289e-09
21	BNIP3P1	0.61922	3.17935e-09
22	WDR54	0.614447	4.53076e-09
23	OVOL1-AS1	0.61275	5.13119e-09
24	STC2	0.609236	6.62498e-09
25	DDX41	0.604676	9.18689e-09
26	C4orf47	0.595583	1.73666e-08
27	GYS1	0.591288	2.33008e-08
28	ANKRD37	0.587634	2.98219e-08
29	BICDL2	0.57944	5.1295e-08
30	P4HA1	0.578885	5.31864e-08
31	PDK1	0.574856	6.90287e-08
32	OSMR	0.573249	7.65241e-08
33	PKM	0.572436	8.06021e-08
34	LDHAP5	0.572243	8.15976e-08
35	AL158201.1	0.571217	8.71009e-08
36	PFKP	0.570054	9.37699e-08
37	MIR210	0.562689	1.48595e-07
38	NLRP3P1	0.562603	1.49385e-07
39	GSX1	0.562427	1.51011e-07
40	AL109946.1	0.558514	1.91949e-07
41	PGAM1	0.554865	2.39415e-07
42	SLC16A3	0.545586	4.15009e-07
43	ISM2	0.54353	4.67762e-07
44	TCAF2	0.541972	5.11904e-07
45	ARID3A	0.541382	5.29614e-07
46	KDM3A	0.538785	6.14704e-07
47	JMJD6	0.536228	7.10968e-07
48	C4orf3	0.53559	7.37115e-07

## Sheet: TCGA-BLCA
Supplemental table 1B - genes positively correlating with HIF-metagene in TCGA-BLCA RNA-seq analyses
row_num	gene	correlation	pvalue
1	LDHA	0.685038	5.40455e-61
2	PGK1	0.673279	3.18046e-58
3	NDRG1	0.663582	4.91922e-56
4	PGAM1	0.650104	4.00195e-53
5	SLC2A1	0.627613	1.38755e-48
6	ADM	0.62485	4.7266e-48
7	P4HA1	0.615477	2.76063e-46
8	GAPDH	0.61199	1.21089e-45
9	BNIP3L	0.611078	1.7771e-45
10	PKM	0.610435	2.32688e-45
11	AK4	0.582853	1.41272e-40
12	ENO1	0.582755	1.46606e-40
13	EGLN3	0.566329	6.36125e-38
14	ERO1A	0.565508	8.54055e-38
15	BNIP3	0.564821	1.09225e-37
16	DDIT4	0.558734	9.41549e-37
17	CA9	0.545823	7.86254e-35
18	PFKFB4	0.545234	9.58036e-35
19	EGLN1	0.539439	6.53858e-34
20	ALDOA	0.529213	1.77226e-32
21	MXI1	0.52811	2.51308e-32
22	HK2	0.524863	6.97462e-32
23	TPI1	0.520385	2.79883e-31
24	LDHAP4	0.516094	1.03987e-30
25	MIR210HG	0.513241	2.46289e-30
26	GPI	0.512025	3.5481e-30
27	FUT11	0.505599	2.3847e-29
28	C4orf3	0.504886	2.93887e-29
29	ALDOC	0.503761	4.08229e-29
30	ANKRD37	0.486946	4.80982e-27
31	LDHAP5	0.482423	1.65914e-26
32	ANXA2	0.4812	2.31197e-26
33	AK4P1	0.477778	5.80694e-26
34	LDHAP3	0.477459	6.32568e-26
35	SNAPC1	0.475938	9.48972e-26
36	SLC16A3	0.472062	2.64356e-25
37	PFKFB3	0.471314	3.21695e-25
38	KCTD11	0.465062	1.62764e-24
39	PFKP	0.464299	1.97951e-24
40	BHLHE40	0.463776	2.26284e-24
41	MKNK2	0.463054	2.72053e-24
42	GBE1	0.459572	6.57686e-24
43	P4HA2	0.458603	8.39506e-24
44	KCTD9	0.44224	4.59461e-22
45	DARS1	0.440293	7.29372e-22
46	PDK1	0.438422	1.13369e-21
47	VDAC2	0.428998	1.00385e-20
48	COPS2	0.42314	3.76468e-20
49	ANXA2P2	0.421931	4.92937e-20
50	NDUFA4L2	0.416563	1.61028e-19
51	LDHAP7	0.41317	3.36647e-19
52	STARD4	0.412546	3.85206e-19
53	RNF217	0.412254	4.10157e-19
54	GJB2	0.411486	4.83899e-19
55	CA12	0.411353	4.97923e-19
56	KDM3A	0.411314	5.0213e-19
57	PGM1	0.406602	1.37016e-18
58	DARS-AS1	0.4066	1.37093e-18
59	AHNAK2	0.403104	2.85808e-18
60	AC084117.1	0.401686	3.84052e-18
61	HIF1A	0.398802	6.97425e-18
62	PERP	0.392185	2.68232e-17
63	MAPK6	0.389844	4.28949e-17
64	DUSP7	0.388462	5.6492e-17
65	EIF4H	0.387139	7.34364e-17
66	PPP2R2A	0.386471	8.38068e-17
67	ING2	0.385556	1.00374e-16
68	MIR210	0.384734	1.1797e-16
69	RCOR1	0.384574	1.21732e-16
70	PLEKHG3	0.382617	1.78461e-16
71	CNIH1	0.381789	2.09651e-16
72	ATP1A1	0.381435	2.2456e-16
73	HK1	0.381253	2.32621e-16
74	PPFIA4	0.380855	2.51276e-16
75	KRT6A	0.380813	2.53347e-16
76	ATP6V1D	0.38068	2.59937e-16
77	PLOD2	0.380492	2.69557e-16
78	SEMA4B	0.379791	3.08674e-16
79	WDR41	0.378214	4.18104e-16
80	SLC6A8	0.377752	4.56811e-16
81	GJB5	0.377571	4.72957e-16
82	TMOD3	0.377187	5.0898e-16
83	TGFB1	0.376647	5.64368e-16
84	S100A16	0.376499	5.80462e-16
85	AHDC1	0.376061	6.3107e-16
86	B3GNT4	0.375317	7.26978e-16
87	CSNK1A1	0.375171	7.47411e-16
88	KRT5	0.37511	7.56158e-16
89	HSPA4L	0.374254	8.89414e-16
90	SH3RF2	0.374169	9.03712e-16
91	AHNAK	0.374142	9.08325e-16
92	TRIM7	0.374047	9.24814e-16
93	SCD	0.373788	9.71356e-16
94	FAT2	0.373494	1.0268e-15
95	FGF11	0.373026	1.12143e-15
96	NPM1	0.371844	1.40088e-15
97	AC078923.1	0.371815	1.40831e-15
98	SFXN1	0.370799	1.70383e-15
99	CAPN2	0.370747	1.72039e-15
100	PLIN3	0.369328	2.24169e-15
101	MNAT1	0.368772	2.48615e-15
102	S100A10	0.368531	2.59975e-15
103	FAM83A	0.36737	3.22336e-15
104	TFAP2A	0.365556	4.50275e-15
105	AC011462.1	0.364821	5.15269e-15
106	HDAC3	0.364557	5.4077e-15
107	FSCN1	0.364168	5.80594e-15
108	TPBG	0.362965	7.23129e-15
109	PGF	0.361961	8.6775e-15
110	HILPDA	0.360487	1.13298e-14
111	FRMD6	0.359766	1.29018e-14
112	HSD17B12	0.357687	1.87286e-14
113	GNAI1	0.356899	2.15588e-14
114	SNW1	0.355132	2.95024e-14
115	SLC2A1-AS1	0.354953	3.04548e-14
116	SNX6	0.353917	3.65693e-14
117	MTHFD1L	0.353391	4.01181e-14
118	MSMO1	0.353004	4.29421e-14
119	RNF187	0.352974	4.31693e-14
120	DSC3	0.352461	4.72443e-14
121	AP3S1	0.352397	4.77703e-14
122	DSP	0.35219	4.95359e-14
123	RSPH3	0.352032	5.09311e-14
124	RAP1GDS1	0.351999	5.12209e-14
125	SERPINB5	0.351433	5.65577e-14
126	TMEM45A	0.350962	6.14031e-14
127	NOL3	0.350942	6.1622e-14
128	LEO1	0.350733	6.39028e-14
129	HINT1	0.350461	6.70055e-14
130	ARRDC3	0.350118	7.11311e-14
131	AL109946.1	0.349929	7.35109e-14
132	ELL2	0.349905	7.38089e-14
133	DSG3	0.34967	7.68947e-14
134	PKP3	0.349207	8.33272e-14
135	FAM210A	0.348655	9.16766e-14
136	ETF1	0.348564	9.31385e-14
137	MAP2K1	0.348558	9.32338e-14
138	C6orf223	0.348537	9.35647e-14
139	BZW1	0.348059	1.01622e-13
140	NOD2	0.347929	1.03935e-13
141	GJB3	0.346948	1.2308e-13
142	YBX3	0.346579	1.31131e-13
143	AC114803.1	0.346139	1.41408e-13
144	NR3C1	0.34555	1.56434e-13
145	POLR3G	0.344322	1.92916e-13
146	ENO2	0.343407	2.25403e-13
147	MXD1	0.343334	2.2824e-13
148	ADK	0.343108	2.37163e-13
149	GAPDHP65	0.342423	2.66326e-13
150	SLC16A1	0.342214	2.75914e-13
151	TRAF3IP2	0.342043	2.8402e-13
152	NDUFS4	0.341216	3.26538e-13
153	CLCA2	0.340641	3.59742e-13
154	DLST	0.340563	3.64492e-13
155	DIAPH1	0.339804	4.14009e-13
156	UFSP2	0.339778	4.15805e-13
157	EXOC5	0.339409	4.42346e-13
158	IFI16	0.339085	4.66946e-13
159	CD109	0.338276	5.34532e-13
160	GPHN	0.337466	6.11689e-13
161	ARHGEF4	0.336259	7.47236e-13
162	PKP1	0.335875	7.96288e-13
163	RNF145	0.335404	8.60617e-13
164	GANC	0.334928	9.3093e-13
165	UGP2	0.333891	1.10389e-12
166	IGF2BP2	0.333182	1.24004e-12
167	ABCB7	0.332877	1.30346e-12
168	ITPRID2	0.332646	1.3535e-12
169	PTGFRN	0.332273	1.4385e-12
170	S100A2	0.331155	1.72572e-12
171	FEM1C	0.331068	1.75027e-12
172	HIF1A-AS1	0.330959	1.78154e-12
173	BNC1	0.330608	1.88586e-12
174	SFN	0.33021	2.01152e-12
175	MT1X	0.330162	2.02712e-12
176	YEATS2	0.330141	2.03399e-12
177	PLEC	0.330043	2.06663e-12
178	FER	0.329608	2.21734e-12
179	BNIP3P1	0.328854	2.5041e-12
180	PPP2CA	0.328664	2.58196e-12
181	SARS1	0.328621	2.59954e-12
182	AGFG1	0.328372	2.70593e-12
183	EIF2S1	0.327669	3.02964e-12
184	AP3B1	0.327302	3.21317e-12
185	SAP30	0.326678	3.55064e-12
186	TNIP1	0.325581	4.2293e-12
187	MRPS27	0.325343	4.39275e-12
188	FAM83A-AS1	0.325236	4.46812e-12
189	ANXA2P1	0.325165	4.51847e-12
190	KRT17	0.324797	4.79058e-12
191	RAN	0.324427	5.0799e-12
192	FAM126A	0.323419	5.95832e-12
193	UBA6	0.323335	6.03852e-12
194	HK2P1	0.323248	6.12116e-12
195	C4orf47	0.322291	7.11729e-12
196	ATG9A	0.322166	7.25953e-12
197	CLSTN1	0.32185	7.62823e-12
198	G3BP1	0.321058	8.63765e-12
199	ADORA2B	0.320721	9.10517e-12
200	KRT6B	0.320057	1.00992e-11
201	AL158201.1	0.31999	1.02055e-11
202	CDCP1	0.319612	1.08247e-11
203	JKAMP	0.319587	1.08664e-11
204	GTPBP8	0.318961	1.19777e-11
205	AVEN	0.318581	1.27055e-11
206	PNP	0.3183	1.32711e-11
207	NAGS	0.31818	1.35203e-11
208	FOXO3	0.31774	1.4473e-11
209	CLIP4	0.317337	1.54042e-11
210	UBE2B	0.316945	1.63625e-11
211	PRNP	0.316713	1.69588e-11
212	SERBP1	0.316456	1.76441e-11
213	MAP3K6	0.316238	1.82448e-11
214	HSPA8	0.316127	1.85604e-11
215	CWC27	0.315281	2.11316e-11
216	UBC	0.31527	2.11673e-11
217	PLEK2	0.315103	2.17148e-11
218	NIPA1	0.315078	2.17995e-11
219	MPP6	0.314978	2.21377e-11
220	ACTR10	0.314533	2.36932e-11
221	SNHG26	0.314347	2.43786e-11
222	ALKBH5	0.314331	2.4439e-11
223	CPNE8	0.314298	2.45591e-11
224	UBLCP1	0.314128	2.5207e-11
225	LDLR	0.314049	2.55122e-11
226	RNH1	0.313885	2.61563e-11
227	IL1RAP	0.31346	2.79079e-11
228	NDUFAF2	0.313282	2.8671e-11
229	ACTG1	0.312013	3.47612e-11
230	PTHLH	0.311908	3.53183e-11
231	PSMD1	0.311903	3.53434e-11
232	TNFRSF10A	0.311799	3.59037e-11
233	AKIRIN2	0.311554	3.72564e-11
234	CTNNA1	0.311279	3.88398e-11
235	DPYD	0.311189	3.9369e-11
236	HTR7	0.31094	4.0874e-11
237	AC078820.2	0.310763	4.19815e-11
238	CELSR1	0.310057	4.6684e-11
239	UBE2D3	0.30983	4.83022e-11
240	MBD2	0.309786	4.86252e-11
241	YWHAG	0.309663	4.95337e-11
242	ARHGEF5	0.309547	5.03976e-11
243	MIR6823	0.309441	5.12049e-11
244	BBX	0.309358	5.18491e-11
245	DSC2	0.309326	5.21005e-11
246	LINC01605	0.308754	5.67556e-11
247	IL20RB	0.308152	6.20922e-11
248	PPFIBP1	0.307969	6.38115e-11
249	AC091182.2	0.307904	6.44331e-11
250	SREBF1	0.307193	7.16194e-11
251	CDC73	0.307	7.37099e-11
252	ANGPTL4	0.306961	7.41391e-11
253	KRT16	0.306519	7.9158e-11
254	XPNPEP1	0.306515	7.92127e-11
255	AGPAT4	0.306374	8.08753e-11
256	KRT17P2	0.306287	8.19239e-11
257	TTC37	0.306151	8.35985e-11
258	CD44	0.305953	8.60857e-11
259	GJB6	0.305637	9.02017e-11
260	FABP5	0.304674	1.03962e-10
261	AC078820.1	0.304632	1.04612e-10
262	ALX1	0.303695	1.20047e-10
263	STYX	0.303616	1.2144e-10
264	PLP2	0.303282	1.27543e-10
265	S100A14	0.30317	1.29649e-10
266	RPL17P50	0.302197	1.4945e-10
267	CORO1C	0.302107	1.51417e-10
268	NR1D1	0.302035	1.53029e-10
269	ANXA5	0.301819	1.57923e-10
270	AC078819.1	0.301402	1.6779e-10
271	SLC10A6	0.301402	1.67792e-10
272	OLA1	0.300963	1.78844e-10
273	ANXA8	0.30049	1.91536e-10
274	AC012085.1	0.300286	1.97292e-10
275	MSN	0.299306	2.27286e-10
276	SERPINB1	0.298823	2.43662e-10
277	ARSK	0.29871	2.47675e-10
278	AC010275.1	0.298623	2.50805e-10
279	LINC00887	0.298421	2.58197e-10
280	PPP2CB	0.298325	2.61755e-10
281	FXR1	0.298023	2.73359e-10
282	CACNA1B	0.297731	2.85065e-10
283	TUBA4A	0.297488	2.95155e-10
284	KRT14	0.297207	3.07267e-10
285	FAM83B	0.296821	3.24715e-10
286	TNFRSF1A	0.296752	3.27911e-10
287	TENM2	0.296537	3.38144e-10
288	SCAMP1	0.296535	3.38266e-10
289	PCMT1	0.296363	3.46623e-10
290	STAT3	0.295341	4.00924e-10
291	TPI1P1	0.295131	4.13025e-10
292	ANXA1	0.295089	4.15491e-10
293	NPEPPS	0.294987	4.21547e-10
294	CPOX	0.294979	4.22038e-10
295	GNA15	0.294827	4.31221e-10
296	COPS3	0.29429	4.65345e-10
297	TPD52L1	0.294252	4.67854e-10
298	XRCC4	0.293605	5.1257e-10
299	MBOAT2	0.293572	5.15008e-10
300	HNRNPC	0.293496	5.20502e-10
301	AC104031.1	0.293435	5.25036e-10
302	DLGAP5	0.293397	5.27833e-10
303	PELO	0.292893	5.667e-10
304	NRBF2	0.292669	5.84809e-10
305	NIBAN2	0.292017	6.40834e-10
306	EXTL3	0.291783	6.62213e-10
307	ZNF770	0.291651	6.74591e-10
308	SCDP1	0.291554	6.83794e-10
309	VSNL1	0.291552	6.84001e-10
310	GLRX3	0.291265	7.12001e-10
311	MTPN	0.291181	7.20388e-10
312	EIF3J	0.290829	7.56729e-10
313	BARX2	0.290819	7.5783e-10
314	EFNA3	0.290557	7.85967e-10
315	ZFP36L1	0.289267	9.40463e-10
316	C3orf67	0.289251	9.42568e-10
317	UBAP1	0.288388	1.06219e-09
318	GAPDHP72	0.287791	1.1534e-09
319	MAP7D1	0.286717	1.33719e-09
320	LINC00491	0.28636	1.40432e-09
321	ITGA3	0.286251	1.42545e-09
322	AC080023.1	0.286174	1.44063e-09
323	IRF2BP2	0.286172	1.44106e-09
324	KLHL2P1	0.286039	1.46744e-09
325	PPIAP22	0.286037	1.46792e-09
326	RARS1	0.285914	1.49285e-09
327	GPR176	0.285424	1.59627e-09
328	EXT1	0.285417	1.59769e-09
329	F12	0.285354	1.61168e-09
330	GAPDHP63	0.285154	1.65611e-09
331	MCTS1	0.285151	1.65686e-09
332	GAPDHP68	0.285001	1.69118e-09
333	SERPINB3	0.284745	1.75127e-09
334	ACSL3	0.284652	1.77364e-09
335	NLRP3P1	0.284513	1.80757e-09
336	LAMB3	0.28407	1.91984e-09
337	MYO1B	0.28406	1.92225e-09
338	OSMR	0.283883	1.96919e-09
339	GSDMC	0.283557	2.05829e-09
340	HARS1	0.283404	2.10123e-09
341	BCAP29	0.283393	2.10444e-09
342	WDR47	0.283307	2.12924e-09
343	KCTD1	0.282796	2.28154e-09
344	ESYT2	0.282665	2.32242e-09
345	SLAMF9	0.28194	2.56118e-09
346	MSH3	0.281706	2.64323e-09
347	MINK1	0.281592	2.68402e-09
348	TAF9	0.28124	2.81424e-09
349	KLF7	0.281109	2.8639e-09
350	SPTSSA	0.280895	2.94734e-09
351	AMD1	0.280525	3.09765e-09
352	SLC25A3	0.280516	3.10114e-09
353	UBE2Z	0.280499	3.10839e-09
354	GBP6	0.280262	3.20845e-09
355	SERPINB8	0.280204	3.23353e-09
356	FABP5P7	0.280032	3.30867e-09
357	ZFYVE1	0.279826	3.40095e-09
358	TKT	0.279818	3.40462e-09
359	COPS4	0.27981	3.40847e-09
360	AGTRAP	0.27959	3.51014e-09
361	PPP1R3G	0.279588	3.51085e-09
362	YIPF5	0.279356	3.62143e-09
363	INTS13	0.27933	3.63423e-09
364	PI4K2A	0.278969	3.81329e-09
365	CEBPB	0.278846	3.87632e-09
366	DENND2C	0.278716	3.94361e-09
367	PTCD2	0.278713	3.94533e-09
368	SLC38A5	0.27867	3.96794e-09
369	SCFD1	0.27847	4.07476e-09
370	NCK1	0.278341	4.14538e-09
371	SLC25A5	0.278248	4.19669e-09
372	SH3D21	0.278081	4.29073e-09
373	ZFHX4	0.278059	4.30369e-09
374	RAB38	0.277884	4.40457e-09
375	SUCLA2	0.277433	4.67545e-09
376	FAM110C	0.27741	4.68988e-09
377	IRF6	0.277341	4.73311e-09
378	ATP10D	0.277263	4.78183e-09
379	BBS7	0.276818	5.07174e-09
380	COMMD8	0.276692	5.15702e-09
381	MRFAP1	0.276467	5.31211e-09
382	BAIAP2	0.276279	5.44497e-09
383	RPF2	0.2762	5.50211e-09
384	FAM83G	0.276163	5.52935e-09
385	RALB	0.275964	5.67614e-09
386	PLD1	0.275384	6.12567e-09
387	CDK6	0.27537	6.13673e-09
388	SNAI2	0.275228	6.25224e-09
389	RUFY1	0.275011	6.43221e-09
390	ACTR3	0.274845	6.57374e-09
391	MIR193BHG	0.274442	6.93041e-09
392	TMA16	0.274428	6.94238e-09
393	CISD2	0.27435	7.0144e-09
394	AKIP1	0.274203	7.15027e-09
395	CFAP97	0.274167	7.18356e-09
396	VPS26A	0.274153	7.19668e-09
397	CDKN3	0.274084	7.2617e-09
398	PLS3	0.274019	7.32368e-09
399	IPPK	0.273936	7.40324e-09
400	HDLBP	0.273921	7.41793e-09
401	MLIP	0.273541	7.79526e-09
402	EIF4E	0.273471	7.86627e-09
403	WDR36	0.273369	7.97142e-09
404	AMMECR1	0.273052	8.3078e-09
405	PANX1	0.272684	8.71421e-09
406	KRT17P6	0.272635	8.77033e-09
407	PPA1	0.27261	8.7983e-09
408	PKMP1	0.272582	8.83086e-09
409	LRRC8A	0.272397	9.04474e-09
410	AACS	0.272332	9.12165e-09
411	USP15	0.272212	9.265e-09
412	DEGS1	0.272071	9.43571e-09
413	TTLL12	0.272034	9.48116e-09
414	PLOD1	0.271675	9.93112e-09
415	DDN	0.271576	1.00598e-08
416	AP4E1	0.271185	1.05806e-08
417	THBD	0.270936	1.09263e-08
418	SERPINB4	0.270887	1.09948e-08
419	BMS1	0.270522	1.15241e-08
420	STC2	0.270176	1.20493e-08
421	PPP2R5E	0.269761	1.27088e-08
422	PYGL	0.269759	1.27113e-08
423	CLTB	0.269732	1.27563e-08
424	TBCA	0.269642	1.29044e-08
425	METAP2	0.269485	1.31652e-08
426	WASF2	0.269348	1.33992e-08
427	NCL	0.269111	1.38113e-08
428	MMGT1	0.269105	1.38232e-08
429	ASCC3	0.268691	1.45733e-08
430	AL033384.1	0.268682	1.45906e-08
431	PAM	0.268081	1.57545e-08
432	CPSF2	0.267893	1.61349e-08
433	FABP5P1	0.267755	1.64206e-08
434	CELSR2	0.267704	1.65273e-08
435	MYOSLID	0.267559	1.68358e-08
436	LINC01807	0.267452	1.70665e-08
437	NRDC	0.267439	1.70941e-08
438	CAPZA1	0.267355	1.72777e-08
439	COL7A1	0.267183	1.76608e-08
440	PPP1R14C	0.26688	1.83525e-08
441	KATNA1	0.266868	1.83801e-08
442	BAG3	0.266616	1.8976e-08
443	MPI	0.266483	1.92986e-08
444	GAPDHP71	0.266402	1.94976e-08
445	GHITM	0.266292	1.97708e-08
446	TUBB6	0.266286	1.97864e-08
447	GNG12	0.26623	1.99272e-08
448	TIMM9	0.266182	2.00478e-08
449	ITGB4	0.265608	2.15562e-08
450	MFN2	0.265556	2.16971e-08
451	ATG10	0.265305	2.23941e-08
452	DNAJB1	0.265174	2.27676e-08
453	SH3GL3	0.265153	2.28265e-08
454	EIF4G1	0.265009	2.32448e-08
455	STRN3	0.264972	2.33542e-08
456	PRELID2	0.264643	2.43387e-08
457	BTG1	0.26454	2.4655e-08
458	PTPN12	0.264457	2.49134e-08
459	DDX21	0.264155	2.58781e-08
460	IPMK	0.264123	2.59821e-08
461	KDSR	0.264042	2.6245e-08
462	TBC1D22A	0.263581	2.7805e-08
463	RHOC	0.263505	2.80717e-08
464	RNGTT	0.263399	2.84461e-08
465	CDH3	0.263099	2.95334e-08
466	MMADHC	0.263	2.99007e-08
467	NUDT11	0.262969	3.00155e-08
468	NUMB	0.262911	3.02341e-08
469	CTSB	0.262854	3.045e-08
470	IGF1R	0.262422	3.21333e-08
471	AC007318.1	0.262399	3.22265e-08
472	KDM5B	0.262383	3.22876e-08
473	PPA2	0.262352	3.24137e-08
474	SLCO1B3	0.262261	3.27811e-08
475	SNX3	0.262238	3.28753e-08
476	TRMT5	0.262153	3.32281e-08
477	PPP2R3A	0.262044	3.3681e-08
478	AC244230.1	0.261992	3.38964e-08
479	SAP30-DT	0.261991	3.39015e-08
480	LARP1	0.261958	3.40399e-08
481	ANLN	0.261958	3.40426e-08
482	ARPC2	0.261629	3.54597e-08
483	VAMP3	0.261624	3.5481e-08
484	CDK7	0.261358	3.66746e-08
485	TMED7	0.261346	3.67281e-08
486	NAA20	0.261226	3.72771e-08
487	ITGA6	0.261091	3.79063e-08
488	PDCD10	0.261069	3.80115e-08
489	TUBA1C	0.260941	3.86165e-08
490	RPL26L1	0.2607	3.9783e-08
491	COPS8	0.260615	4.02054e-08
492	ANXA8L1	0.260586	4.03501e-08
493	PITX1	0.260479	4.08852e-08
494	HES2	0.260459	4.09855e-08
495	MPP3	0.260383	4.13744e-08
496	RDH11	0.260345	4.15694e-08
497	IPO7	0.259919	4.38083e-08
498	GYS1	0.25988	4.40223e-08
499	NDEL1	0.259789	4.45186e-08
500	CISD1	0.259477	4.62594e-08
501	MYO10	0.25947	4.63006e-08
502	CST8	0.259467	4.63171e-08
503	VEGFA	0.25935	4.69863e-08
504	DDX50	0.259183	4.79631e-08
505	PHLDB2	0.259043	4.87954e-08
506	LURAP1L	0.258924	4.95092e-08
507	STX6	0.258879	4.97817e-08
508	GNB5	0.258679	5.10196e-08
509	SOX7	0.25859	5.15773e-08
510	TNFSF9	0.258391	5.28514e-08
511	BTBD10	0.258194	5.41435e-08
512	TM4SF19	0.257805	5.6779e-08
513	LAMP2	0.257584	5.83331e-08
514	SEC24B	0.257479	5.90834e-08
515	SDCCAG8	0.257069	6.21113e-08
516	ESD	0.25688	6.35534e-08
517	RPS6KA1	0.256837	6.38864e-08
518	HERC3	0.256694	6.5006e-08
519	MFHAS1	0.256647	6.53791e-08
520	PDLIM4	0.256623	6.55707e-08
521	HSPA5	0.256189	6.91159e-08
522	ABCA12	0.255699	7.3343e-08
523	SMNDC1	0.255643	7.38423e-08
524	EDN2	0.255485	7.52689e-08
525	AC011369.2	0.255381	7.62276e-08
526	RRM1	0.255351	7.64977e-08
527	GFOD1	0.255112	7.87409e-08
528	TXN	0.254669	8.30612e-08
529	PPIA	0.254292	8.69222e-08
530	IARS2	0.253919	9.09071e-08
531	TP63	0.253694	9.3399e-08
532	IER5	0.253669	9.36766e-08
533	TMBIM1	0.25354	9.51333e-08
534	RIN2	0.253525	9.53044e-08
535	AC016888.1	0.253434	9.63591e-08
536	VDAC1	0.253388	9.68826e-08
537	SDAD1P1	0.253323	9.76423e-08
538	ME1	0.253186	9.92633e-08
539	IFI27L2	0.25317	9.94477e-08
540	FSCN1P1	0.253084	1.00481e-07
541	TRIM23	0.252974	1.0181e-07
542	SHC1	0.252959	1.01997e-07
543	TMX1	0.252913	1.02562e-07
544	NPM1P6	0.252903	1.0268e-07
545	AC068228.3	0.25287	1.03087e-07
546	FRMD8	0.252778	1.04233e-07
547	MIR137HG	0.252641	1.05954e-07
548	TNFRSF10B	0.252481	1.07997e-07
549	ERCC8	0.252411	1.089e-07
550	DYNLL1	0.25239	1.09173e-07
551	MCTP1	0.252376	1.09356e-07
552	C8orf58	0.252347	1.09735e-07
553	HCG4	0.252172	1.12046e-07
554	CNBP	0.252077	1.13331e-07
555	TMED7-TICAM2	0.252059	1.13571e-07
556	CAV1	0.251991	1.1449e-07
557	CSTB	0.251581	1.20214e-07
558	SAV1	0.251513	1.21201e-07
559	SIAH2	0.251339	1.23726e-07
560	GAPDHP73	0.251319	1.24019e-07
561	P3H2-AS1	0.251302	1.24268e-07
562	TRAPPC6B	0.251209	1.25661e-07
563	HOXC10	0.25119	1.25931e-07
564	ZCCHC9	0.251003	1.28763e-07
565	BTF3	0.250931	1.29873e-07
566	SRP72P1	0.250883	1.30616e-07
567	PGLYRP3	0.250853	1.31078e-07
568	NTMT1	0.250793	1.32013e-07
569	KDM7A	0.250695	1.33557e-07
570	MAPK1IP1L	0.250659	1.34121e-07
571	ZNF143	0.25061	1.34906e-07
572	MIR6499	0.250597	1.3512e-07
573	TMED10	0.250198	1.41651e-07
574	AK2	0.249852	1.4755e-07
575	GJA1	0.249795	1.48546e-07
576	CD44-AS1	0.249733	1.49648e-07
577	GM2A	0.249546	1.52983e-07
578	COMMD10	0.249511	1.53616e-07
579	VTI1B	0.249494	1.53917e-07
580	NFIL3	0.249486	1.54061e-07
581	BAK1	0.249421	1.55256e-07
582	UBE2D2	0.249291	1.57657e-07
583	ATP6V1A	0.249097	1.61287e-07
584	IPO11	0.249037	1.62436e-07
585	ERRFI1	0.2489	1.65078e-07
586	GSDME	0.248888	1.65299e-07
587	GNAI3	0.248851	1.66033e-07
588	ARHGEF34P	0.248823	1.66579e-07
589	CAV2	0.248814	1.66747e-07
590	MAP7D3	0.248747	1.68072e-07
591	LINC01932	0.248631	1.70368e-07
592	ANKRD30BP3	0.248424	1.74561e-07
593	NOC3L	0.248383	1.75407e-07
594	MED6	0.248353	1.76019e-07
595	PPP3CA	0.248049	1.82421e-07
596	TSKU	0.247933	1.84915e-07
597	NCAPG	0.247933	1.84917e-07
598	JUP	0.24791	1.85415e-07
599	SLC9A3R1	0.247888	1.85883e-07
600	IL20RB-AS1	0.247751	1.88894e-07
601	EIF5A	0.247721	1.89544e-07
602	MTCH2	0.24767	1.90694e-07
603	LINC00958	0.247395	1.96929e-07
604	UIMC1	0.247177	2.02007e-07
605	G2E3	0.247176	2.02031e-07
606	IKBIP	0.247006	2.06076e-07
607	GPC1	0.246921	2.08128e-07
608	ARMH3	0.246896	2.08726e-07
609	FLII	0.246711	2.1327e-07
610	SHB	0.246667	2.14379e-07
611	AC008011.2	0.246478	2.19151e-07
612	SAMD9	0.246352	2.22377e-07
613	SPRR1B	0.246146	2.27778e-07
614	AL512324.1	0.246142	2.27869e-07
615	NUP205	0.245837	2.361e-07
616	TPM4	0.245774	2.37813e-07
617	PDLIM5	0.245531	2.44614e-07
618	SMIM2	0.245442	2.4714e-07
619	ZNF185	0.245287	2.5163e-07
620	SAMD8	0.245084	2.57604e-07
621	SLC7A1	0.245049	2.58658e-07
622	DESI2	0.244976	2.6085e-07
623	LINC01116	0.244766	2.67253e-07
624	SFXN3	0.244694	2.69476e-07
625	IQGAP1	0.244555	2.73844e-07
626	PHF23	0.244531	2.74594e-07
627	RRAS	0.244486	2.76044e-07
628	EFL1	0.244485	2.76059e-07
629	TRIM29	0.244479	2.76245e-07
630	LRRC42	0.244228	2.84359e-07
631	EHD2	0.244106	2.88391e-07
632	RWDD1	0.243818	2.98123e-07
633	PRR34-AS1	0.243586	3.06178e-07
634	RGS20	0.24347	3.10272e-07
635	MIR4713HG	0.243461	3.10616e-07
636	MYC	0.243375	3.13678e-07
637	LYSMD4	0.243227	3.19044e-07
638	GRAMD4	0.24322	3.19323e-07
639	ACAT2	0.242733	3.3763e-07
640	AC025165.3	0.242606	3.42575e-07
641	AL445305.1	0.242593	3.43107e-07
642	PGAM4	0.242396	3.50936e-07
643	MT1E	0.242367	3.52073e-07
644	KIF23	0.24222	3.58068e-07
645	NAB1	0.24204	3.65484e-07
646	NFE2L1	0.241911	3.709e-07
647	KRT16P4	0.241769	3.76965e-07
648	COL17A1	0.241725	3.78839e-07
649	GAPDHP40	0.241692	3.8027e-07
650	FABP5P11	0.241501	3.88636e-07
651	RAP2C	0.241162	4.03927e-07
652	LINC02323	0.241131	4.05351e-07
653	KIF2A	0.240557	4.32655e-07
654	CTSC	0.240351	4.42911e-07
655	KYNU	0.240319	4.44497e-07
656	MIF	0.240302	4.45349e-07
657	CETN3	0.240278	4.46555e-07
658	BRMS1L	0.240258	4.476e-07
659	PRMT5	0.240137	4.53728e-07
660	UCN2	0.240114	4.54961e-07
661	CMIP	0.240112	4.55054e-07
662	AKR7A2P1	0.239884	4.66936e-07
663	EMC1	0.239712	4.76078e-07
664	CYP51A1	0.239628	4.80655e-07
665	CARNMT1	0.239493	4.87993e-07
666	LINC01724	0.239434	4.91305e-07
667	GRPEL1	0.239396	4.93403e-07
668	PBK	0.239302	4.98625e-07
669	CCNA2	0.239214	5.03625e-07
670	NOCT	0.239164	5.06473e-07
671	RAP2B	0.239085	5.11017e-07
672	TBC1D23	0.23887	5.23531e-07
673	EMC7	0.238806	5.27312e-07
674	SLC16A1-AS1	0.238748	5.30743e-07
675	MORF4L2	0.238646	5.3691e-07
676	KRT6C	0.238635	5.37531e-07
677	Z96811.1	0.238635	5.37546e-07
678	AL121672.3	0.238541	5.43272e-07
679	ZNF395	0.238459	5.48272e-07
680	KLHL21	0.238055	5.73707e-07
681	TCP1	0.238044	5.74443e-07
682	CKAP4	0.238034	5.75078e-07
683	RNA5SP18	0.237844	5.87492e-07
684	SLC39A9	0.237724	5.95435e-07
685	FRG1	0.237688	5.97808e-07
686	FAM160A1	0.237639	6.01116e-07
687	FKBP3	0.237475	6.12226e-07
688	MRGBP	0.237415	6.16382e-07
689	YARS1	0.237217	6.30169e-07
690	FABP5P2	0.237215	6.3031e-07
691	HMGCR	0.237115	6.37414e-07
692	TM4SF19-AS1	0.237081	6.39797e-07
693	PLEKHG5	0.236963	6.48284e-07
694	SH3PXD2A	0.236799	6.60297e-07
695	AL049555.1	0.236772	6.62239e-07
696	BICD2	0.236734	6.65048e-07
697	PSMC1	0.236652	6.71216e-07
698	AL031058.1	0.236634	6.7256e-07
699	DDX24	0.236539	6.79706e-07
700	SNX33	0.236451	6.86365e-07
701	CCNC	0.236438	6.87374e-07
702	FOXD1	0.236261	7.01057e-07
703	ALDOAP2	0.236254	7.01623e-07
704	GTF2E2	0.236249	7.02009e-07
705	CCNB1	0.236223	7.0404e-07
706	WDR44	0.23592	7.28196e-07
707	SREK1IP1	0.235891	7.30502e-07
708	PEX3	0.235651	7.50234e-07
709	TOX4	0.235519	7.61271e-07
710	PARVB	0.235425	7.69257e-07
711	PSMC6	0.235355	7.75314e-07
712	AL358394.1	0.235259	7.83583e-07
713	LPAR3	0.234877	8.17387e-07
714	TMEM63C	0.234832	8.21503e-07
715	CTBP2	0.23483	8.21685e-07
716	RNF141	0.23481	8.23507e-07
717	PCDHB14	0.234728	8.30955e-07
718	CD58	0.234563	8.46234e-07
719	LINC01559	0.234561	8.46422e-07
720	IGFBP6	0.234517	8.5058e-07
721	RABGGTA	0.234444	8.57468e-07
722	UBE2E2	0.234015	8.99034e-07
723	OPTN	0.233882	9.1228e-07
724	C11orf58	0.233795	9.21112e-07
725	AC007879.2	0.233781	9.22447e-07
726	KTN1	0.233781	9.2249e-07
727	N4BP1	0.233677	9.33123e-07
728	AC087612.1	0.233601	9.40936e-07
729	FNTB	0.23349	9.52516e-07
730	GULP1	0.233476	9.53942e-07
731	MSANTD3	0.233331	9.69221e-07
732	RPE65	0.233283	9.74389e-07
733	HOXD11	0.233265	9.76366e-07
734	AL683887.1	0.233212	9.81977e-07
735	PTTG1	0.233139	9.89971e-07
736	PSMD2	0.233111	9.92987e-07
737	AC036176.3	0.233101	9.94061e-07
53974	USHBP1	-0.233072	9.97229e-07
53975	ACSL5	-0.233077	9.96726e-07
53976	AL161772.1	-0.233282	9.74535e-07
53977	PSMG3-AS1	-0.233371	9.65005e-07
53978	SMARCE1	-0.233472	9.5439e-07
53979	MKRN2OS	-0.233515	9.49847e-07
53980	MYLIP	-0.233666	9.34235e-07
53981	MCCC1	-0.233699	9.30845e-07
53982	MAU2	-0.233734	9.27295e-07
53983	ITGA9-AS1	-0.233945	9.05941e-07
53984	ZNF716	-0.233969	9.03541e-07
53985	DNAH6	-0.234046	8.95932e-07
53986	GGT6	-0.234076	8.93039e-07
53987	FARP1	-0.234125	8.88181e-07
53988	YPEL1	-0.234143	8.86421e-07
53989	CLDN23	-0.234165	8.84305e-07
53990	AP001372.2	-0.234265	8.74571e-07
53991	Z99572.1	-0.234432	8.58642e-07
53992	C19orf18	-0.234679	8.35513e-07
53993	MTMR14	-0.234717	8.31999e-07
53994	FAR2	-0.234916	8.13861e-07
53995	GPC2	-0.234967	8.09291e-07
53996	TIAM1	-0.23505	8.01948e-07
53997	AP001318.2	-0.235317	7.7855e-07
53998	AC020917.4	-0.235324	7.77966e-07
53999	MARCKSL1	-0.235332	7.77278e-07
54000	AC007066.2	-0.235382	7.7294e-07
54001	ZNF468	-0.235609	7.53758e-07
54002	AC091271.1	-0.235631	7.51926e-07
54003	LINC01560	-0.235673	7.48376e-07
54004	OTUD7B	-0.235792	7.38626e-07
54005	AC093278.2	-0.235952	7.25582e-07
54006	NCKAP5L	-0.236028	7.19449e-07
54007	SSUH2	-0.236192	7.06491e-07
54008	AC110771.1	-0.236276	6.9993e-07
54009	STKLD1	-0.236483	6.83915e-07
54010	AL158206.1	-0.236524	6.80834e-07
54011	PTN	-0.2366	6.75083e-07
54012	CCDC174	-0.236605	6.74713e-07
54013	PBX4	-0.236617	6.7383e-07
54014	AC092171.3	-0.236675	6.6946e-07
54015	BCL2L14	-0.236854	6.56244e-07
54016	AL360181.1	-0.236894	6.53322e-07
54017	SPATA32	-0.236914	6.51862e-07
54018	TRIM24	-0.236946	6.49553e-07
54019	KRT8P12	-0.236951	6.49182e-07
54020	MORF4L2-AS1	-0.23701	6.4493e-07
54021	PDZD3	-0.237245	6.28171e-07
54022	SNHG20	-0.23728	6.25746e-07
54023	STEAP2	-0.237291	6.25006e-07
54024	TMEM150A	-0.237469	6.12667e-07
54025	LLGL2	-0.237498	6.10657e-07
54026	OR7E116P	-0.23752	6.09189e-07
54027	SH3GLB2	-0.237525	6.08833e-07
54028	ALAS1	-0.237613	6.02893e-07
54029	RDM1	-0.23773	5.95035e-07
54030	LINC01833	-0.237858	5.86541e-07
54031	ESR2	-0.237886	5.84685e-07
54032	NAA40	-0.237938	5.81325e-07
54033	CTPS2	-0.238128	5.69028e-07
54034	SLC2A6	-0.23824	5.6197e-07
54035	AL603750.1	-0.238263	5.60511e-07
54036	ZNF850	-0.238277	5.59631e-07
54037	TMSB15B-AS1	-0.238361	5.54388e-07
54038	GPT2	-0.23853	5.43952e-07
54039	AC020765.2	-0.238603	5.39481e-07
54040	CSE1L-AS1	-0.238722	5.32328e-07
54041	AC008105.1	-0.238781	5.28793e-07
54042	WDR92	-0.238851	5.24638e-07
54043	AP003392.6	-0.238915	5.20902e-07
54044	NGLY1	-0.239105	5.09845e-07
54045	AC107032.2	-0.239143	5.07648e-07
54046	AP005482.4	-0.239188	5.05106e-07
54047	USP46	-0.239493	4.88031e-07
54048	RPL37P1	-0.239518	4.86632e-07
54049	TEX45	-0.239558	4.84473e-07
54050	ZNF816	-0.239624	4.80827e-07
54051	ZNF606	-0.239752	4.7396e-07
54052	AC099489.2	-0.239765	4.73269e-07
54053	PPP1R9A	-0.239783	4.72273e-07
54054	PCYT2	-0.239794	4.7173e-07
54055	CCNO	-0.239992	4.6127e-07
54056	MOCS1	-0.240004	4.60634e-07
54057	TRIM60P18	-0.240068	4.57288e-07
54058	KAT2B	-0.24009	4.56184e-07
54059	DCXR-DT	-0.24015	4.53097e-07
54060	SLC30A2	-0.240239	4.4856e-07
54061	ACSM6	-0.240266	4.47184e-07
54062	PLIN5	-0.240427	4.39073e-07
54063	MCF2L-AS1	-0.240436	4.38637e-07
54064	NBPF11	-0.240468	4.3707e-07
54065	ZNF470	-0.240486	4.36179e-07
54066	THUMPD3-AS1	-0.240579	4.31592e-07
54067	C17orf82	-0.240605	4.30299e-07
54068	MFSD9	-0.240726	4.24443e-07
54069	AP001148.1	-0.240867	4.1769e-07
54070	AL513497.1	-0.241053	4.08966e-07
54071	RRN3P3	-0.241205	4.01948e-07
54072	PGPEP1	-0.241243	4.00219e-07
54073	FBP1	-0.241249	3.99972e-07
54074	ZBTB49	-0.241253	3.99779e-07
54075	CCDC82	-0.241288	3.98172e-07
54076	EPN3	-0.241302	3.97564e-07
54077	AC106038.1	-0.241364	3.94778e-07
54078	UBE2D4	-0.241518	3.87908e-07
54079	ITSN2	-0.241566	3.85805e-07
54080	ERVE-1	-0.241579	3.85223e-07
54081	HDHD3	-0.241693	3.80262e-07
54082	ING4	-0.241707	3.79653e-07
54083	ZNF420	-0.241808	3.7527e-07
54084	AL450998.2	-0.241855	3.733e-07
54085	ZNF844	-0.242001	3.67102e-07
54086	LYRM9	-0.242005	3.66958e-07
54087	APOBEC3B	-0.242087	3.63551e-07
54088	ZNF3	-0.242093	3.633e-07
54089	SCNN1G	-0.242302	3.54694e-07
54090	LYRM1	-0.242392	3.51085e-07
54091	ZC3H4	-0.242448	3.48829e-07
54092	ZNF761	-0.242482	3.47478e-07
54093	AC103760.1	-0.242569	3.44034e-07
54094	EMX2OS	-0.242645	3.41082e-07
54095	AC079848.1	-0.242722	3.38074e-07
54096	ZNF440	-0.242788	3.35512e-07
54097	AC073896.3	-0.242806	3.34825e-07
54098	AP001065.3	-0.242811	3.34638e-07
54099	ZNF607	-0.242937	3.29857e-07
54100	FAM187B2P	-0.242958	3.29048e-07
54101	ZNF610	-0.243063	3.25138e-07
54102	AC010761.4	-0.243106	3.23524e-07
54103	AC137630.1	-0.243116	3.23163e-07
54104	BCO1	-0.2433	3.16405e-07
54105	CCR7	-0.243326	3.15451e-07
54106	CHKA	-0.243331	3.15258e-07
54107	AP1B1	-0.24334	3.14939e-07
54108	GALNT12	-0.243434	3.11586e-07
54109	ESRP2	-0.243583	3.06267e-07
54110	AC124947.2	-0.243638	3.04336e-07
54111	CDK3	-0.243747	3.00552e-07
54112	ENGASE	-0.243845	2.97203e-07
54113	PGS1	-0.243897	2.95428e-07
54114	HSDL2	-0.244358	2.80135e-07
54115	SNHG18	-0.244483	2.76143e-07
54116	AC006213.4	-0.24449	2.75912e-07
54117	SGK2	-0.24452	2.7494e-07
54118	RAB11FIP3	-0.244635	2.71324e-07
54119	AC008507.1	-0.244766	2.67258e-07
54120	LINC02390	-0.24485	2.64681e-07
54121	AC020978.4	-0.244903	2.63057e-07
54122	ZNF670	-0.244946	2.61751e-07
54123	PASK	-0.244954	2.61524e-07
54124	ZNF765	-0.244985	2.60563e-07
54125	AL121895.2	-0.245157	2.55458e-07
54126	ZNF461	-0.245275	2.51987e-07
54127	AL032819.1	-0.245341	2.50061e-07
54128	ZNF14	-0.245353	2.49709e-07
54129	AL035587.1	-0.245414	2.47962e-07
54130	TEN1-CDK3	-0.245522	2.44865e-07
54131	SNCG	-0.245546	2.44199e-07
54132	OR7E108P	-0.245594	2.42826e-07
54133	AC002059.2	-0.245618	2.42155e-07
54134	SCIN	-0.24572	2.39313e-07
54135	AC010883.1	-0.245724	2.39196e-07
54136	AC131888.1	-0.245729	2.39057e-07
54137	MEX3A	-0.245835	2.36136e-07
54138	EDRF1-DT	-0.245884	2.3479e-07
54139	AC022916.2	-0.245957	2.32831e-07
54140	SLC2A8	-0.245995	2.31789e-07
54141	MT-ND2	-0.246123	2.28388e-07
54142	SLC9A4	-0.246139	2.27942e-07
54143	AC099518.1	-0.246152	2.27607e-07
54144	ZNF347	-0.246217	2.25899e-07
54145	TMEM50B	-0.246466	2.19444e-07
54146	TET3	-0.246507	2.18393e-07
54147	DNMT3B	-0.246585	2.16421e-07
54148	AC011498.4	-0.246588	2.16344e-07
54149	FCHO1	-0.246616	2.15643e-07
54150	TSEN2	-0.246639	2.15067e-07
54151	ITPR1-DT	-0.246682	2.13986e-07
54152	C16orf87	-0.24669	2.13791e-07
54153	RASL10A	-0.246733	2.12738e-07
54154	AC011379.2	-0.246867	2.09442e-07
54155	FBXO27	-0.246879	2.09138e-07
54156	IRF5	-0.247007	2.06034e-07
54157	ZNF585B	-0.247053	2.04945e-07
54158	GRAMD1C	-0.247072	2.04481e-07
54159	BHMT	-0.24708	2.04287e-07
54160	AC007191.1	-0.247126	2.03213e-07
54161	GMCL1	-0.247231	2.00733e-07
54162	EIF4HP2	-0.247325	1.98539e-07
54163	LINC02633	-0.247368	1.97549e-07
54164	MBTD1	-0.247419	1.96368e-07
54165	ADAM22	-0.247483	1.94894e-07
54166	PPP1R35-AS1	-0.247559	1.9317e-07
54167	ZNF85	-0.247565	1.93047e-07
54168	NDRG2	-0.247584	1.92625e-07
54169	LINC01607	-0.247701	1.9e-07
54170	ADGRF3	-0.247822	1.87324e-07
54171	NDUFV2-AS1	-0.247924	1.85098e-07
54172	PALM3	-0.247946	1.84632e-07
54173	MT-ND3	-0.248109	1.81129e-07
54174	AC024060.2	-0.248129	1.80711e-07
54175	FBXO46	-0.24861	1.70786e-07
54176	CARD8	-0.249163	1.60036e-07
54177	WBP2NL	-0.249258	1.58265e-07
54178	AC012618.3	-0.249416	1.55351e-07
54179	AL008718.2	-0.249436	1.54987e-07
54180	ZNF781	-0.249565	1.52646e-07
54181	AC010326.4	-0.249672	1.50731e-07
54182	AC009121.4	-0.249718	1.49916e-07
54183	FIGNL2-DT	-0.249781	1.48795e-07
54184	AC079610.1	-0.249783	1.4877e-07
54185	ATP6V0E2	-0.25005	1.44145e-07
54186	ARHGAP23	-0.250097	1.43343e-07
54187	DGUOK-AS1	-0.250126	1.42857e-07
54188	AP000866.5	-0.250153	1.4241e-07
54189	BICRA	-0.250163	1.42236e-07
54190	DHX34	-0.2502	1.41608e-07
54191	TIA1	-0.250302	1.39917e-07
54192	AGMAT	-0.250403	1.38256e-07
54193	AC135000.1	-0.250412	1.38105e-07
54194	TMEM198B	-0.250416	1.38043e-07
54195	ZNF587	-0.2506	1.35067e-07
54196	LINC02803	-0.250663	1.34053e-07
54197	NBPF12	-0.250699	1.3349e-07
54198	REPS2	-0.25087	1.30814e-07
54199	PLEKHA6	-0.250924	1.29976e-07
54200	PDXDC1	-0.250931	1.29868e-07
54201	NRIP2	-0.250941	1.29713e-07
54202	CNGA1	-0.251026	1.28409e-07
54203	ZNF557	-0.251037	1.28249e-07
54204	MAN2A2	-0.251067	1.27792e-07
54205	WDSUB1	-0.251097	1.27328e-07
54206	PDIK1L	-0.251578	1.20264e-07
54207	ZNF319	-0.251696	1.18589e-07
54208	ZNF136	-0.251836	1.16628e-07
54209	SPINK1	-0.251879	1.16024e-07
54210	COMMD7	-0.251912	1.15573e-07
54211	C20orf96	-0.252	1.1437e-07
54212	AC012615.1	-0.252241	1.11128e-07
54213	RPL9P15	-0.2523	1.10353e-07
54214	AP001207.3	-0.252638	1.05989e-07
54215	TMED4	-0.252722	1.04929e-07
54216	PPM1H	-0.252729	1.04843e-07
54217	NDUFB2-AS1	-0.252731	1.04809e-07
54218	CNNM3-DT	-0.252745	1.04637e-07
54219	AP002748.4	-0.252789	1.04088e-07
54220	RNU2-27P	-0.252799	1.03964e-07
54221	AC129507.3	-0.25281	1.03826e-07
54222	ADCY6	-0.252893	1.02807e-07
54223	BCAS1	-0.253082	1.00502e-07
54224	LYPD6B	-0.253099	1.00306e-07
54225	WDR5B	-0.25319	9.92175e-08
54226	MRPL20-AS1	-0.253191	9.92052e-08
54227	C2CD2	-0.253275	9.82115e-08
54228	RFXAP	-0.253281	9.81438e-08
54229	ZNF552	-0.253424	9.64734e-08
54230	AC002059.1	-0.25378	9.24407e-08
54231	ZNF493	-0.2538	9.22117e-08
54232	COQ8A	-0.253824	9.19518e-08
54233	ZNF726	-0.253872	9.14254e-08
54234	AL360219.2	-0.253917	9.09303e-08
54235	AC127070.1	-0.253941	9.06687e-08
54236	ZNRD2-AS1	-0.253955	9.05099e-08
54237	ZNF362	-0.253972	9.03291e-08
54238	AL031282.2	-0.25402	8.98144e-08
54239	CD96	-0.254282	8.70221e-08
54240	CCDC142	-0.254307	8.67598e-08
54241	AC108134.1	-0.25453	8.44665e-08
54242	RHOQ	-0.254553	8.42347e-08
54243	ATAT1	-0.254567	8.4095e-08
54244	PATZ1	-0.254579	8.39683e-08
54245	KRBA1	-0.254743	8.2325e-08
54246	AC011199.1	-0.254794	8.18226e-08
54247	AC099568.2	-0.254985	7.99593e-08
54248	AC005920.1	-0.255041	7.94187e-08
54249	ELF3	-0.255063	7.92105e-08
54250	ACP6	-0.255329	7.67039e-08
54251	WBP1	-0.255588	7.43358e-08
54252	ENPP4	-0.255687	7.34501e-08
54253	AC017100.1	-0.255759	7.28202e-08
54254	RPSAP1	-0.255921	7.13985e-08
54255	LIPT1	-0.255956	7.1101e-08
54256	AL596094.1	-0.255981	7.08879e-08
54257	IPO5P1	-0.255992	7.07859e-08
54258	TMCO4	-0.256021	7.0542e-08
54259	AP000894.4	-0.256076	7.00725e-08
54260	ZNF793	-0.256208	6.89579e-08
54261	AP001972.5	-0.256329	6.7954e-08
54262	CCNI2	-0.256336	6.78961e-08
54263	KIF9	-0.256393	6.74306e-08
54264	AC073316.2	-0.256402	6.73561e-08
54265	ZNF786	-0.25657	6.59961e-08
54266	ZNF853	-0.25665	6.53546e-08
54267	AC015908.2	-0.256676	6.51474e-08
54268	SDK1	-0.256967	6.28832e-08
54269	KALRN	-0.25697	6.28601e-08
54270	AC135178.4	-0.257136	6.16047e-08
54271	AP000255.1	-0.257149	6.15097e-08
54272	HDAC2-AS2	-0.257243	6.08067e-08
54273	AC064836.3	-0.257389	5.97368e-08
54274	TAF4	-0.257583	5.83388e-08
54275	AL161668.4	-0.257596	5.82483e-08
54276	CEBPZOS	-0.257798	5.68256e-08
54277	RAB15	-0.257862	5.63819e-08
54278	ZCCHC18	-0.258098	5.47833e-08
54279	TMEM64	-0.258176	5.42644e-08
54280	TSGA10	-0.258418	5.26779e-08
54281	CARD11	-0.258443	5.25146e-08
54282	ZFP30	-0.258509	5.20932e-08
54283	CFAP44	-0.258557	5.17915e-08
54284	ZNF383	-0.258691	5.09467e-08
54285	AC135050.6	-0.259075	4.85999e-08
54286	SH3BGRL2	-0.259215	4.77743e-08
54287	SPTLC3	-0.25936	4.69292e-08
54288	PM20D1	-0.25945	4.64138e-08
54289	DPY19L3	-0.259788	4.45227e-08
54290	PLCH1	-0.259811	4.43973e-08
54291	AC021092.2	-0.260416	4.12069e-08
54292	ZNF443	-0.260759	3.94946e-08
54293	ZNF223	-0.26105	3.80988e-08
54294	CACNB3	-0.261059	3.80588e-08
54295	AC010615.1	-0.261391	3.65241e-08
54296	ZNF529-AS1	-0.261411	3.64317e-08
54297	AC099343.4	-0.261566	3.57381e-08
54298	PNRC2	-0.26164	3.54144e-08
54299	METTL18	-0.261677	3.5248e-08
54300	ZNF790-AS1	-0.26179	3.47576e-08
54301	TTC32	-0.261882	3.43641e-08
54302	AC080013.5	-0.261987	3.39201e-08
54303	ETV6	-0.26225	3.28287e-08
54304	C9orf116	-0.262726	3.09372e-08
54305	FBLN1	-0.262742	3.08759e-08
54306	ZNF480	-0.262865	3.04074e-08
54307	AC108112.1	-0.263145	2.93627e-08
54308	AC092279.1	-0.263181	2.92308e-08
54309	ZNF879	-0.263328	2.86995e-08
54310	RHOU	-0.263496	2.81033e-08
54311	PDE9A	-0.263513	2.80441e-08
54312	AC069224.2	-0.263518	2.80241e-08
54313	SEPTIN8	-0.263641	2.75993e-08
54314	AL021407.1	-0.263668	2.75059e-08
54315	AC124248.1	-0.263836	2.69324e-08
54316	ERP27	-0.263924	2.66379e-08
54317	AC022007.1	-0.264013	2.63427e-08
54318	GNA14	-0.264045	2.62366e-08
54319	AP004608.1	-0.264334	2.53015e-08
54320	RASSF2	-0.264442	2.49614e-08
54321	ZNF799	-0.264523	2.4709e-08
54322	AC011773.4	-0.264712	2.41283e-08
54323	ZNF101	-0.264783	2.39141e-08
54324	SLC35E2B	-0.264787	2.39029e-08
54325	ZNF260	-0.264955	2.34046e-08
54326	ZNF433	-0.264963	2.338e-08
54327	TCEANC	-0.26528	2.24648e-08
54328	AC093227.1	-0.26536	2.22391e-08
54329	UVRAG-DT	-0.26537	2.22106e-08
54330	ZNF571	-0.265463	2.19533e-08
54331	AC092070.2	-0.265496	2.18606e-08
54332	BRPF1	-0.265559	2.16889e-08
54333	LINC01671	-0.265589	2.16069e-08
54334	ZNF568	-0.265608	2.15544e-08
54335	IFT20	-0.265645	2.14555e-08
54336	PPFIBP2	-0.266332	1.96711e-08
54337	LEKR1	-0.266635	1.8931e-08
54338	ZNF684	-0.266833	1.84613e-08
54339	NCOA1	-0.266852	1.84168e-08
54340	C2orf15	-0.267241	1.75294e-08
54341	UCP2	-0.267405	1.71681e-08
54342	BMF	-0.267442	1.70879e-08
54343	ZNF836	-0.267534	1.68887e-08
54344	GDPD1	-0.267598	1.67535e-08
54345	ZNF682	-0.267633	1.66781e-08
54346	SNHG30	-0.267643	1.66571e-08
54347	AP000866.2	-0.267843	1.62381e-08
54348	ZNF789	-0.268119	1.56774e-08
54349	ODF4	-0.268454	1.50214e-08
54350	ZNF875	-0.269241	1.3584e-08
54351	GABBR2	-0.269308	1.34679e-08
54352	SH3YL1	-0.269505	1.31317e-08
54353	AL035420.3	-0.269561	1.30381e-08
54354	NEK8	-0.26974	1.27427e-08
54355	C7orf31	-0.269841	1.25783e-08
54356	ARHGEF26-AS1	-0.26995	1.24032e-08
54357	PTTG2	-0.269995	1.23328e-08
54358	PLPP1	-0.270357	1.17721e-08
54359	AC079148.1	-0.270461	1.16147e-08
54360	RPL15P21	-0.270479	1.15879e-08
54361	ZNF620	-0.270521	1.15261e-08
54362	ZNF226	-0.27059	1.14244e-08
54363	ZNF813	-0.270721	1.1233e-08
54364	AC010761.6	-0.271164	1.06085e-08
54365	NAGK	-0.271359	1.03455e-08
54366	LINC00910	-0.271362	1.03418e-08
54367	CEMIP2	-0.271679	9.92609e-09
54368	TMEM147-AS1	-0.272192	9.28889e-09
54369	FN3K	-0.272198	9.2809e-09
54370	FMO9P	-0.272215	9.26046e-09
54371	SLC29A3	-0.272264	9.20265e-09
54372	LINC00885	-0.272317	9.13936e-09
54373	DAPK1	-0.272383	9.06136e-09
54374	EIF2AK3-DT	-0.272396	9.04638e-09
54375	FAM47E	-0.272738	8.65382e-09
54376	GXYLT1	-0.2729	8.47271e-09
54377	AC072061.1	-0.27318	8.16999e-09
54378	AL080250.1	-0.27353	7.80619e-09
54379	KIF21B	-0.273693	7.64255e-09
54380	MERTK	-0.273924	7.41485e-09
54381	ZNF233	-0.274245	7.11059e-09
54382	NOL4L	-0.274326	7.03571e-09
54383	CEBPA	-0.274751	6.65564e-09
54384	MGAT4A	-0.274773	6.63672e-09
54385	SRRM5	-0.275062	6.39009e-09
54386	ZNF56	-0.27521	6.26695e-09
54387	AL591043.2	-0.275363	6.14226e-09
54388	ZNF321P	-0.275642	5.92135e-09
54389	TBC1D30	-0.275718	5.86217e-09
54390	AL096828.3	-0.275905	5.71977e-09
54391	SIPA1L3	-0.276158	5.53252e-09
54392	NCOA5	-0.276215	5.49172e-09
54393	OR7E91P	-0.276294	5.43442e-09
54394	STPG1	-0.276705	5.14797e-09
54395	AP000251.1	-0.277088	4.89426e-09
54396	OSER1-DT	-0.277148	4.85558e-09
54397	NPTXR	-0.277163	4.84545e-09
54398	TTC39A	-0.27721	4.81592e-09
54399	NTAN1	-0.277411	4.689e-09
54400	SPDYE3	-0.27747	4.65252e-09
54401	AC072052.1	-0.277472	4.65146e-09
54402	CATSPERG	-0.277686	4.52187e-09
54403	ZFP14	-0.277804	4.45131e-09
54404	DOCK8	-0.278007	4.33305e-09
54405	AFTPH	-0.278181	4.23405e-09
54406	SLC19A2	-0.278222	4.2115e-09
54407	SCNN1B	-0.278722	3.94044e-09
54408	ZNF92	-0.278927	3.8343e-09
54409	GGCX	-0.279034	3.7803e-09
54410	ATP6V1E2	-0.279482	3.56104e-09
54411	ACOX1	-0.279822	3.40284e-09
54412	Z97634.1	-0.279937	3.35122e-09
54413	MCEE	-0.279963	3.33941e-09
54414	LINC02012	-0.28006	3.29653e-09
54415	SLC9A2	-0.280079	3.28799e-09
54416	WAC-AS1	-0.280384	3.15645e-09
54417	AC006042.1	-0.280608	3.06319e-09
54418	ZNF566	-0.280897	2.94693e-09
54419	AL021407.3	-0.280928	2.93462e-09
54420	PLCE1	-0.281062	2.88237e-09
54421	MMP15	-0.281279	2.79938e-09
54422	AC129507.2	-0.282096	2.50795e-09
54423	TRAPPC6A	-0.282102	2.50572e-09
54424	TLE2	-0.282104	2.50517e-09
54425	BRWD1-AS2	-0.282262	2.45216e-09
54426	AC026801.2	-0.282317	2.43412e-09
54427	CNN2P1	-0.282827	2.27218e-09
54428	TBX2-AS1	-0.282934	2.23948e-09
54429	FOXO6	-0.282952	2.23393e-09
54430	ZNF600	-0.283164	2.17065e-09
54431	SPHK2	-0.283202	2.15975e-09
54432	NLK	-0.28331	2.12823e-09
54433	FAM227A	-0.283372	2.11042e-09
54434	AC008738.2	-0.283785	1.99558e-09
54435	C2orf68	-0.284157	1.89722e-09
54436	PAXIP1-AS1	-0.284307	1.85884e-09
54437	AC011921.1	-0.284322	1.85497e-09
54438	AC060780.1	-0.284541	1.80059e-09
54439	ELOA-AS1	-0.285106	1.66707e-09
54440	ZNF180	-0.285124	1.66306e-09
54441	ZNF439	-0.2857	1.53712e-09
54442	BICDL2	-0.285824	1.5114e-09
54443	AC104825.1	-0.286017	1.47181e-09
54444	AC022167.2	-0.28608	1.45928e-09
54445	HID1	-0.286102	1.45484e-09
54446	ZNF93	-0.286892	1.30548e-09
54447	DOCK8-AS1	-0.287088	1.27077e-09
54448	AC011481.2	-0.28782	1.14877e-09
54449	ORMDL3	-0.287937	1.13037e-09
54450	ZNF763	-0.288046	1.11362e-09
54451	AC124045.1	-0.288763	1.00851e-09
54452	GDF7	-0.288872	9.93351e-10
54453	RALGPS1	-0.288901	9.89337e-10
54454	HSPBAP1	-0.289135	9.57821e-10
54455	DNMT3A	-0.289136	9.57697e-10
54456	AC005014.2	-0.28939	9.24478e-10
54457	NEDD4L	-0.289809	8.72232e-10
54458	AC011477.2	-0.289952	8.551e-10
54459	MIGA2	-0.290036	8.45124e-10
54460	ACOXL	-0.290251	8.2025e-10
54461	ABHD12	-0.290789	7.6093e-10
54462	PCAT7	-0.290827	7.56964e-10
54463	LINC02800	-0.290925	7.46714e-10
54464	TRAF4	-0.291031	7.35674e-10
54465	POF1B	-0.291088	7.29886e-10
54466	SLC25A25-AS1	-0.29141	6.97716e-10
54467	CHN2	-0.291539	6.85293e-10
54468	ZNF492	-0.291747	6.65555e-10
54469	ZNF213-AS1	-0.291817	6.59099e-10
54470	ZNF570	-0.292241	6.21056e-10
54471	CACFD1	-0.292256	6.19709e-10
54472	AL358075.2	-0.292676	5.8424e-10
54473	CCDC121	-0.292854	5.69789e-10
54474	MSI2	-0.293218	5.41371e-10
54475	TNFSF15	-0.293439	5.24772e-10
54476	CNOT11	-0.29345	5.23936e-10
54477	ZNF681	-0.293551	5.16496e-10
54478	LINC02038	-0.294176	4.72887e-10
54479	TJP3	-0.294748	4.36108e-10
54480	CEBPA-DT	-0.294887	4.2759e-10
54481	GET4	-0.29529	4.03844e-10
54482	ALDH5A1	-0.295454	3.94555e-10
54483	MCIDAS	-0.295858	3.72485e-10
54484	EPB41L4B	-0.296501	3.39901e-10
54485	VSIG10	-0.296574	3.36365e-10
54486	SETMAR	-0.296791	3.26091e-10
54487	ABCD3	-0.297085	3.12703e-10
54488	FAM118A	-0.297265	3.04747e-10
54489	SFXN2	-0.297494	2.94917e-10
54490	IDH1	-0.297766	2.83627e-10
54491	MPHOSPH10	-0.298833	2.43324e-10
54492	PPARG	-0.298878	2.41772e-10
54493	GMIP	-0.299354	2.25716e-10
54494	C11orf71	-0.299564	2.18993e-10
54495	TMTC4	-0.299861	2.09805e-10
54496	TRAK1	-0.300502	1.91212e-10
54497	INPP4A	-0.30054	1.90168e-10
54498	ZBTB8B	-0.300587	1.8886e-10
54499	SPIRE2	-0.301133	1.74495e-10
54500	RBBP8NL	-0.301358	1.68878e-10
54501	ZNF341	-0.302456	1.4392e-10
54502	PEBP1	-0.30248	1.4341e-10
54503	BCAT2	-0.302631	1.40271e-10
54504	AC098934.2	-0.302637	1.40154e-10
54505	TRIM45	-0.302724	1.38377e-10
54506	TMEM97	-0.303121	1.30573e-10
54507	AL135999.3	-0.303474	1.23999e-10
54508	ZNF100	-0.303715	1.19702e-10
54509	ZNF222	-0.303757	1.18954e-10
54510	SH3BP5	-0.303765	1.18826e-10
54511	KIF5C	-0.304923	1.00227e-10
54512	UXS1	-0.305002	9.90541e-11
54513	TSPAN6	-0.30512	9.73566e-11
54514	ZNF512	-0.305277	9.51304e-11
54515	TTC21A	-0.305469	9.24681e-11
54516	ZSCAN2	-0.305693	8.9461e-11
54517	VHL	-0.306114	8.40573e-11
54518	AL359183.1	-0.306137	8.37722e-11
54519	CAB39L	-0.306396	8.06208e-11
54520	AC022150.2	-0.306884	7.49883e-11
54521	UPK1A	-0.307025	7.34307e-11
54522	APOBEC3F	-0.307995	6.35647e-11
54523	ERICH5	-0.308043	6.31128e-11
54524	UPK2	-0.308344	6.03361e-11
54525	SNX31	-0.308598	5.80974e-11
54526	MAGI1	-0.308605	5.80343e-11
54527	RPIA	-0.308819	5.62097e-11
54528	LRRIQ4	-0.309011	5.46181e-11
54529	ACRBP	-0.309334	5.20329e-11
54530	TBC1D1	-0.309454	5.11071e-11
54531	GATA3	-0.309627	4.97975e-11
54532	AC074117.1	-0.309679	4.94108e-11
54533	NIPAL1	-0.311481	3.76727e-11
54534	ZNF823	-0.311552	3.72729e-11
54535	AC005332.4	-0.312195	3.38143e-11
54536	TBX2	-0.312403	3.2765e-11
54537	ARRB1	-0.312572	3.19394e-11
54538	ZNF345	-0.312963	3.00993e-11
54539	RALGAPA2	-0.314582	2.35184e-11
54540	RAB11FIP4	-0.315403	2.07411e-11
54541	LYPD6	-0.315499	2.04373e-11
54542	CDR2	-0.315923	1.91507e-11
54543	GPR160	-0.316117	1.85872e-11
54544	PLEKHG6	-0.316225	1.82812e-11
54545	PINK1-AS	-0.316859	1.65822e-11
54546	KIAA1211L	-0.316908	1.64563e-11
54547	SLC35B3	-0.316922	1.64221e-11
54548	TBC1D9	-0.316988	1.62547e-11
54549	GTF3C2	-0.317035	1.61371e-11
54550	DAB1	-0.317762	1.44239e-11
54551	AC106782.4	-0.318035	1.38271e-11
54552	BLOC1S3	-0.318545	1.27762e-11
54553	SUOX	-0.319019	1.18709e-11
54554	KLHDC7A	-0.319429	1.11376e-11
54555	MYCL	-0.319639	1.07791e-11
54556	CCDC169	-0.321124	8.54883e-12
54557	IKZF3	-0.321203	8.44329e-12
54558	ZNF285	-0.32122	8.42073e-12
54559	GRID2IP	-0.322192	7.22994e-12
54560	AC128687.2	-0.322356	7.04534e-12
54561	AC098934.1	-0.322606	6.7739e-12
54562	PACSIN1	-0.325266	4.44686e-12
54563	GORASP1	-0.325712	4.14174e-12
54564	ICA1	-0.325869	4.03961e-12
54565	ZNF253	-0.326702	3.53673e-12
54566	DDAH1	-0.327877	2.92979e-12
54567	POGK	-0.327977	2.88312e-12
54568	DTX4	-0.328311	2.73285e-12
54569	ACSS1	-0.329321	2.3224e-12
54570	ZSCAN16	-0.329988	2.08513e-12
54571	ZNF230	-0.330298	1.9829e-12
54572	AC096733.3	-0.330327	1.9736e-12
54573	KRT20	-0.330678	1.86459e-12
54574	LINC01534	-0.331277	1.6919e-12
54575	ZNF69	-0.333222	1.23184e-12
54576	EPB41L1	-0.333286	1.21894e-12
54577	FAM221A	-0.333607	1.15653e-12
54578	ZNF708	-0.33462	9.79344e-13
54579	VMAC	-0.33631	7.40966e-13
54580	ACSM3	-0.336879	6.74241e-13
54581	ZNF738	-0.337971	5.62399e-13
54582	FGD3	-0.339372	4.45111e-13
54583	SLC37A1	-0.339464	4.38245e-13
54584	RALBP1	-0.339531	4.33402e-13
54585	SARM1	-0.340994	3.39015e-13
54586	AC004982.1	-0.342642	2.56639e-13
54587	GALM	-0.342991	2.41913e-13
54588	EIF2AK3	-0.344696	1.81005e-13
54589	AC108860.2	-0.346051	1.43559e-13
54590	TXK	-0.346247	1.38829e-13
54591	SLC25A42	-0.346936	1.23323e-13
54592	MCF2L	-0.34795	1.03553e-13
54593	HNF1B	-0.3554	2.81366e-14
54594	CAPN5	-0.356949	2.13656e-14
54595	ZNF43	-0.357115	2.07445e-14
54596	EPB41	-0.359825	1.2764e-14
54597	AL121992.1	-0.361164	1.00248e-14
54598	CGN	-0.366324	3.90949e-15
54599	PIK3C2B	-0.370413	1.83116e-15
54600	AC004982.2	-0.383745	1.43179e-16
54601	GRHL3	-0.396143	1.20281e-17
54602	TMPRSS2	-0.420514	6.75114e-20

## Sheet: TCGA-BRCA
Supplemental table 1C - genes positively correlating with HIF-metagene in TCGA-BRCA RNA-seq analyses
row_num	gene	correlation	pvalue
3763	ERG28	0.140281	1e-06
3764	ZHX1-C8orf76	0.14028	1e-06
3765	POLR2G	0.140256	1.01e-06
3766	AC097625.1	0.140249	1.01e-06
3767	AC082651.3	0.140205	1.02e-06
3768	ABCA1	0.140165	1.03e-06
3769	RPL13AP20	0.140165	1.03e-06
3770	AC093627.1	0.140113	1.04e-06
3771	OR7E38P	0.140098	1.04e-06
3772	CKMT1A	0.140064	1.04e-06
3773	AC091982.3	0.140056	1.05e-06
3774	ADCYAP1R1	0.140055	1.05e-06
3775	AC245100.8	0.140031	1.05e-06
3776	LINC01527	0.140024	1.05e-06
3777	MCFD2	0.139999	1.06e-06
3778	RIOX2	0.139993	1.06e-06
3779	AC023232.1	0.139972	1.06e-06
3780	PPP2R3C	0.139952	1.07e-06
3781	ST13P18	0.139949	1.07e-06
3782	LCN15	0.139943	1.07e-06
3783	BAG2	0.139942	1.07e-06
3784	MAP1LC3C	0.139933	1.07e-06
3785	CPA1	0.139896	1.08e-06
3786	SDHAF2	0.139829	1.09e-06
3787	AL592293.1	0.139825	1.09e-06
3788	AC092118.1	0.139813	1.09e-06
3789	LINC02739	0.139751	1.1e-06
3790	LINC02259	0.139686	1.12e-06
3791	KIF2C	0.139684	1.12e-06
3792	RPL9P28	0.139661	1.12e-06
3793	GRAMD2A	0.139653	1.12e-06
3794	RPA2	0.139598	1.13e-06
3795	AC106872.6	0.139585	1.14e-06
3796	PSMD10P2	0.139574	1.14e-06
3797	CLEC4G	0.139563	1.14e-06
3798	RCN1	0.139551	1.14e-06
3799	CDKN2A-DT	0.139548	1.14e-06
3800	AC093536.1	0.139542	1.15e-06
3801	GAA	0.13954	1.15e-06
3802	CPOX	0.139519	1.15e-06
3803	EGFEM1P	0.139507	1.15e-06
3804	FCF1	0.139476	1.16e-06
3805	COL8A1	0.139449	1.17e-06
3806	AC023301.1	0.139444	1.17e-06
3807	AURKB	0.139441	1.17e-06
3808	PYURF	0.139429	1.17e-06
3809	PSMD1	0.139396	1.18e-06
3810	AP001476.2	0.139372	1.18e-06
3811	AC005696.1	0.139349	1.19e-06
3812	AC116049.1	0.139345	1.19e-06
3813	HOXA10-AS	0.1393	1.2e-06
3814	AL355994.2	0.139291	1.2e-06
3815	PDE3A	0.13929	1.2e-06
3816	AC083806.1	0.139288	1.2e-06
3817	ISLR	0.139276	1.2e-06
3818	KLK6	0.139261	1.2e-06
3819	DIPK2A	0.139253	1.21e-06
3820	IRF3	0.139246	1.21e-06
3821	AL445183.3	0.139173	1.22e-06
3822	AL031847.1	0.139161	1.23e-06
3823	ACSL4	0.139138	1.23e-06
3824	LINC00702	0.139079	1.24e-06
3825	AC104051.2	0.139076	1.25e-06
3826	TPBGL	0.139071	1.25e-06
3827	PDIA3	0.139043	1.25e-06
3828	AL136454.1	0.13902	1.26e-06
3829	JAZF1-AS1	0.139013	1.26e-06
3830	BAG6	0.138994	1.26e-06
3831	FZR1	0.13898	1.27e-06
3832	CPQ	0.138969	1.27e-06
3833	TRIP13	0.138952	1.27e-06
3834	LINC02709	0.138943	1.27e-06
3835	DPF3	0.138924	1.28e-06
3836	MCHR1	0.138914	1.28e-06
3837	FAM49A	0.138907	1.28e-06
3838	MIR557	0.138906	1.28e-06
3839	FAM183DP	0.1389	1.28e-06
3840	AC106760.2	0.138865	1.29e-06
3841	AC083841.2	0.138859	1.29e-06
3842	AL138724.2	0.13881	1.31e-06
3843	AL035401.1	0.138808	1.31e-06
3844	HOXC-AS1	0.138807	1.31e-06
3845	HMGN3-AS1	0.138802	1.31e-06
3846	F12	0.138796	1.31e-06
3847	NPM1P47	0.138784	1.31e-06
3848	RTN4IP1	0.138767	1.32e-06
3849	LINC01580	0.138766	1.32e-06
3850	TGFA	0.138761	1.32e-06
3851	AL355987.3	0.138737	1.32e-06
3852	STYXL1	0.13873	1.32e-06
3853	AC087343.1	0.138686	1.33e-06
3854	AC021074.1	0.13862	1.35e-06
3855	RARS2	0.138605	1.35e-06
3856	NXT1	0.138588	1.36e-06
3857	MRPL35P2	0.138561	1.36e-06
3858	AL591742.1	0.138559	1.36e-06
3859	C6orf226	0.138555	1.37e-06
3860	PDE2A	0.138537	1.37e-06
3861	AL391883.1	0.138536	1.37e-06
3862	SNTB1	0.138495	1.38e-06
3863	RARRES1	0.138487	1.38e-06
3864	AL512324.1	0.138469	1.39e-06
3865	MMADHC	0.138463	1.39e-06
3866	TUFM	0.13846	1.39e-06
3867	NCOA7	0.13846	1.39e-06
3868	AC116533.1	0.138449	1.39e-06
3869	RPL10P8	0.138435	1.39e-06
3870	COX19	0.138427	1.4e-06
3871	COBLL1	0.138414	1.4e-06
3872	FGF2	0.138382	1.41e-06
3873	PARAL1	0.138371	1.41e-06
3874	AC010385.2	0.138369	1.41e-06
3875	ADPRHL1	0.138356	1.41e-06
3876	HBZ	0.138351	1.42e-06
3877	CRELD1	0.138278	1.43e-06
3878	PPCDC	0.138269	1.44e-06
3879	PRKAG3	0.138267	1.44e-06
3880	GPR84	0.138243	1.44e-06
3881	CETP	0.138208	1.45e-06
3882	LINC01230	0.138195	1.46e-06
3883	RFT1	0.138195	1.46e-06
3884	AC023813.3	0.138159	1.46e-06
3885	PPIAL4G	0.138155	1.47e-06
3886	AC007225.1	0.138145	1.47e-06
3887	EDIL3-DT	0.138137	1.47e-06
3888	AC112907.1	0.138111	1.48e-06
3889	CDKN3	0.138065	1.49e-06
3890	AC024619.4	0.138054	1.49e-06
3891	AC004080.15	0.138021	1.5e-06
3892	UBA1	0.138017	1.5e-06
3893	C12orf57	0.137982	1.51e-06
3894	SNRNP27	0.137957	1.52e-06
3895	TMEM256-PLSCR3	0.137957	1.52e-06
3896	CSNK1E	0.137933	1.52e-06
3897	TTC38	0.137926	1.53e-06
3898	HSPB1	0.137915	1.53e-06
3899	COX7C	0.137903	1.53e-06
3900	AL591135.1	0.137892	1.53e-06
3901	GIHCG	0.137892	1.53e-06
3902	METTL26	0.137863	1.54e-06
3903	TMEM65	0.137854	1.54e-06
3904	TCEA2	0.137842	1.55e-06
3905	KCTD5	0.137729	1.58e-06
3906	PSMA1	0.137715	1.58e-06
3907	AC012065.5	0.137709	1.58e-06
3908	FIBP	0.137705	1.59e-06
3909	TEX41	0.137663	1.6e-06
3910	FO393418.1	0.137612	1.61e-06
3911	AP001434.1	0.137611	1.61e-06
3912	AC073850.1	0.137565	1.63e-06
3913	VPS18	0.137548	1.63e-06
3914	DUSP3	0.137544	1.63e-06
3915	DDX43	0.137534	1.63e-06
3916	LINC01667	0.137525	1.64e-06
3917	C16orf91	0.137514	1.64e-06
3918	CCL8	0.137497	1.64e-06
3919	UPK1A-AS1	0.137497	1.65e-06
3920	OPN4	0.137497	1.65e-06
3921	IQSEC3	0.137482	1.65e-06
3922	RPL35P2	0.137474	1.65e-06
3923	AC007193.2	0.137466	1.65e-06
3924	RPL18	0.137466	1.65e-06
3925	CCR10	0.137435	1.66e-06
3926	SHARPIN	0.137418	1.67e-06
3927	LINC00552	0.137404	1.67e-06
3928	RNY3P16	0.1374	1.67e-06
3929	FLT1	0.137389	1.68e-06
3930	MRPS18B	0.137386	1.68e-06
3931	OS9	0.137374	1.68e-06
3932	MACROD1	0.137344	1.69e-06
3933	RNU5B-3P	0.137321	1.7e-06
3934	SCAND1	0.137295	1.7e-06
3935	CDK8	0.137293	1.71e-06
3936	SLC25A23	0.137243	1.72e-06
3937	AC092916.1	0.137243	1.72e-06
3938	PFDN2	0.137193	1.74e-06
3939	AC003101.2	0.137193	1.74e-06
3940	LINC01063	0.137178	1.74e-06
3941	CYP46A1	0.137172	1.74e-06
3942	MLF2	0.137169	1.74e-06
3943	NAPRT	0.137152	1.75e-06
3944	ANAPC15	0.137145	1.75e-06
3945	RPL23AP2	0.137142	1.75e-06
3946	HOXA4	0.137134	1.75e-06
3947	AC010177.2	0.137132	1.75e-06
3948	AC008267.5	0.137123	1.76e-06
3949	PPIH	0.137119	1.76e-06
3950	AC116021.1	0.137115	1.76e-06
3951	AC110749.1	0.13711	1.76e-06
3952	KHK	0.137106	1.76e-06
3953	RPIA	0.137101	1.76e-06
3954	AC100803.2	0.137085	1.77e-06
3955	TMA7	0.137068	1.77e-06
3956	NFATC1	0.137048	1.78e-06
3957	AC104692.1	0.137039	1.78e-06
3958	TMEM134	0.137034	1.78e-06
3959	AC132938.4	0.137012	1.79e-06
3960	GNG2	0.137008	1.79e-06
3961	AL136040.1	0.136992	1.8e-06
3962	PKD1	0.13698	1.8e-06
3963	TYMSOS	0.136965	1.81e-06
3964	SPATS2L	0.136939	1.81e-06
3965	SPG7	0.136924	1.82e-06
3966	AP5Z1	0.13691	1.82e-06
3967	SERGEF	0.136898	1.83e-06
3968	AC115618.3	0.136888	1.83e-06
3969	ZNF579	0.136882	1.83e-06
3970	CHCHD1	0.136866	1.84e-06
3971	IDH1-AS1	0.136858	1.84e-06
3972	AL033519.3	0.136836	1.85e-06
3973	MRM3	0.136822	1.85e-06
3974	RAC3	0.13678	1.86e-06
3975	KLF14	0.136779	1.87e-06
3976	AC022915.3	0.136773	1.87e-06
3977	AC073359.2	0.136758	1.87e-06
3978	AC067931.1	0.136749	1.88e-06
3979	VAPA	0.136726	1.88e-06
3980	SSR4	0.136718	1.89e-06
3981	TGM5	0.13671	1.89e-06
3982	IGFL2-AS1	0.136707	1.89e-06
3983	NDUFB4	0.136696	1.89e-06
3984	LINC01322	0.136691	1.89e-06
3985	SNTG2-AS1	0.136688	1.9e-06
3986	CYCSP55	0.136677	1.9e-06
3987	AKR1A1	0.13665	1.91e-06
3988	MRPL15	0.136647	1.91e-06
3989	MAGEA3	0.136643	1.91e-06
3990	SAC3D1	0.136627	1.92e-06
3991	GCLM	0.136578	1.93e-06
3992	RNASEK	0.136553	1.94e-06
3993	AC015917.2	0.136545	1.94e-06
3994	DNAJB6	0.136529	1.95e-06
3995	CHRAC1	0.136527	1.95e-06
3996	AC025678.3	0.136517	1.95e-06
3997	AC005050.1	0.136506	1.96e-06
3998	RGMA	0.136497	1.96e-06
3999	AC006970.1	0.136471	1.97e-06
4000	PIH1D1	0.136457	1.97e-06
4001	RASSF7	0.13644	1.98e-06
4002	AL161733.1	0.136428	1.98e-06
4003	RPSAP8	0.13641	1.99e-06
4004	AL079342.1	0.136397	1.99e-06
4005	AC022523.1	0.136382	2e-06
4006	AC103740.2	0.136354	2.01e-06
4007	BLCAP	0.136332	2.02e-06
4008	MAFF	0.136291	2.03e-06
4009	VTI1BP1	0.136279	2.04e-06
4010	USH1G	0.136275	2.04e-06
4011	FXN	0.136266	2.04e-06
4012	AC110772.2	0.136265	2.04e-06
4013	RNF187	0.136222	2.06e-06
4014	ST20-AS1	0.136187	2.07e-06
4015	MARVELD1	0.136173	2.07e-06
4016	AC069113.2	0.136164	2.08e-06
4017	MPND	0.136151	2.08e-06
4018	SETD7	0.136145	2.08e-06
4019	EIPR1	0.136132	2.09e-06
4020	NUS1	0.136109	2.1e-06
4021	RPS7P10	0.136096	2.1e-06
4022	AC009502.1	0.136079	2.11e-06
4023	ZDHHC12	0.136046	2.12e-06
4024	ETFDH	0.136036	2.12e-06
4025	CFAP58	0.136032	2.12e-06
4026	MTSS2	0.135995	2.14e-06
4027	AC004816.2	0.135969	2.15e-06
4028	CSAG3	0.135952	2.15e-06
4029	NETO1	0.135911	2.17e-06
4030	AC091812.1	0.135865	2.19e-06
4031	LINC02504	0.135852	2.19e-06
4032	HORMAD2-AS1	0.135847	2.19e-06
4033	TMEM91	0.13584	2.2e-06
4034	GM2AP2	0.135832	2.2e-06
4035	CHST11	0.135793	2.21e-06
4036	SPANXN3	0.13579	2.22e-06
4037	SUCLA2P1	0.135779	2.22e-06
4038	AL023284.4	0.135766	2.22e-06
4039	C1D	0.135749	2.23e-06
4040	GPLD1	0.135721	2.24e-06
4041	CCDC12	0.13571	2.25e-06
4042	CDC26	0.135695	2.25e-06
4043	LHX2	0.135671	2.26e-06
4044	EIF1AXP1	0.135667	2.26e-06
4045	OR7E89P	0.135661	2.27e-06
4046	LIX1L	0.135657	2.27e-06
4047	MRPL41	0.135602	2.29e-06
4048	ACAT2	0.135598	2.29e-06
4049	MAP7D2	0.135597	2.29e-06
4050	THAP12P3	0.135597	2.29e-06
4051	NDRG4	0.135589	2.29e-06
4052	AL157373.2	0.135553	2.31e-06
4053	SERPINB8	0.135528	2.32e-06
4054	ENTR1	0.135527	2.32e-06
4055	BTF3L4P2	0.135461	2.35e-06
4056	LINC02392	0.135455	2.35e-06
4057	PADI2	0.135437	2.36e-06
4058	LAMC3	0.135428	2.36e-06
4059	TMEM236	0.135414	2.36e-06
4060	AC011506.1	0.13539	2.37e-06
4061	FOXL1	0.135368	2.38e-06
4062	ATP6V1C2	0.135309	2.41e-06
4063	AC005682.1	0.135302	2.41e-06
4064	OBSL1	0.135284	2.42e-06
4065	HYAL1	0.135269	2.42e-06
4066	A4GALT	0.135266	2.43e-06
4067	CALB1	0.135265	2.43e-06
4068	VBP1	0.135242	2.44e-06
4069	RRBP1	0.135235	2.44e-06
4070	RPL26P6	0.135234	2.44e-06
4071	AP000445.1	0.13523	2.44e-06
4072	USP39	0.135219	2.45e-06
4073	LINC02094	0.135203	2.45e-06
4074	AC009779.2	0.135181	2.46e-06
4075	RPL10	0.135155	2.47e-06
4076	ABHD8	0.135154	2.47e-06
4077	SNUPN	0.135134	2.48e-06
4078	PAX3	0.135131	2.48e-06
4079	GABARAPL2	0.135122	2.49e-06
4080	NDUFAF8	0.135116	2.49e-06
4081	OSGIN1	0.135077	2.51e-06
4082	RBMX2	0.135077	2.51e-06
4083	BOLA3P3	0.135064	2.51e-06
4084	INTS11	0.135059	2.51e-06
4085	AL121885.2	0.135039	2.52e-06
4086	ZBTB16	0.135031	2.53e-06
4087	LSAMP-AS1	0.135024	2.53e-06
4088	HSPB11	0.135021	2.53e-06
4089	AP005137.2	0.134978	2.55e-06
4090	GDA	0.134969	2.55e-06
4091	C2orf91	0.134929	2.57e-06
4092	ANKRD35	0.134881	2.59e-06
4093	PDE4D	0.134875	2.6e-06
4094	IL17RE	0.134865	2.6e-06
4095	SRPRA	0.134855	2.6e-06
4096	KREMEN2	0.134853	2.6e-06
4097	TMEM17	0.134844	2.61e-06
4098	TPT1P4	0.134838	2.61e-06
4099	MIA	0.13483	2.62e-06
4100	REP15	0.134828	2.62e-06
4101	WNT7B	0.134776	2.64e-06
4102	FNDC1-IT1	0.134719	2.67e-06
4103	AC053503.4	0.134718	2.67e-06
4104	VSIR	0.134716	2.67e-06
4105	NGEF	0.134715	2.67e-06
4106	MAFG	0.134704	2.67e-06
4107	BOLA2B	0.134684	2.68e-06
4108	PPP1R3F	0.134673	2.69e-06
4109	AFG3L2	0.134662	2.69e-06
4110	SIGMAR1	0.134637	2.7e-06
4111	AL080243.2	0.13463	2.71e-06
4112	AC025161.1	0.134621	2.71e-06
4113	CCDC137	0.134597	2.72e-06
4114	ATG7	0.134568	2.74e-06
4115	PTPRN	0.134556	2.74e-06
4116	NLRP10	0.134552	2.74e-06
4117	TRPM2	0.134551	2.74e-06
4118	GTF2A1L	0.134527	2.76e-06
4119	AL358394.1	0.134517	2.76e-06
4120	AC009269.4	0.134511	2.76e-06
4121	AC009063.3	0.134503	2.77e-06
4122	IL1RN	0.134488	2.77e-06
4123	AC005532.1	0.134483	2.78e-06
4124	AL391832.2	0.134472	2.78e-06
4125	ACKR2	0.134464	2.79e-06
4126	AC006305.3	0.13446	2.79e-06
4127	HSPA8P1	0.134438	2.8e-06
4128	PODNL1	0.134422	2.81e-06
4129	AC069218.1	0.134418	2.81e-06
4130	RPS14	0.134413	2.81e-06
4131	MSNP1	0.134402	2.81e-06
4132	GDPD5	0.134391	2.82e-06
4133	AL158823.1	0.134371	2.83e-06
4134	EMILIN1	0.134339	2.85e-06
4135	EBPL	0.134335	2.85e-06
4136	CALHM3	0.134333	2.85e-06
4137	OXER1	0.13433	2.85e-06
4138	HBG1	0.134312	2.86e-06
4139	TNFAIP2	0.134301	2.86e-06
4140	CNIH1	0.134301	2.86e-06
4141	HOGA1	0.134297	2.87e-06
4142	AC006450.2	0.134254	2.89e-06
4143	AC091042.1	0.134252	2.89e-06
4144	SCRG1	0.134232	2.9e-06
4145	MAPK3	0.134214	2.91e-06
4146	AL050327.1	0.134191	2.92e-06
4147	FBN2	0.134186	2.92e-06
4148	RPS10P3	0.134176	2.93e-06
4149	DGCR6	0.134169	2.93e-06
4150	TPRXL	0.134164	2.93e-06
4151	KHDC1L	0.134163	2.93e-06
4152	RPL21P93	0.134163	2.93e-06
4153	AC074237.1	0.13416	2.93e-06
4154	RBM10	0.134144	2.94e-06
4155	PKMYT1	0.134141	2.94e-06
4156	AC090907.1	0.134141	2.94e-06
4157	RNF113A	0.134133	2.95e-06
4158	AC091027.2	0.134129	2.95e-06
4159	MIR4322	0.134108	2.96e-06
4160	AHDC1	0.134099	2.97e-06
4161	AL136301.1	0.134086	2.97e-06
4162	SPRR2B	0.134056	2.99e-06
4163	PIK3CD-AS2	0.134056	2.99e-06
4164	ITGB6	0.134026	3e-06
4165	GART	0.134024	3e-06
4166	SLC25A5P2	0.134003	3.01e-06
4167	AC026471.2	0.133936	3.05e-06
4168	LGR4-AS1	0.133918	3.06e-06
4169	HSPA5	0.133911	3.06e-06
4170	AC012512.1	0.133903	3.07e-06
4171	CHODL	0.133883	3.08e-06
4172	AC022035.1	0.133879	3.08e-06
4173	RPSAP52	0.133851	3.09e-06
4174	NPTX2	0.133849	3.09e-06
4175	AC064805.1	0.133794	3.12e-06
4176	ID2-AS1	0.133786	3.13e-06
4177	EHHADH	0.133763	3.14e-06
4178	GNG12	0.133759	3.14e-06
4179	EFNA4	0.133741	3.15e-06
4180	MOB2	0.133718	3.16e-06
4181	GLIPR2	0.133702	3.17e-06
4182	CENPA	0.133699	3.18e-06
4183	VPS28	0.133687	3.18e-06
4184	CBX2	0.133675	3.19e-06
4185	ZNF350-AS1	0.133668	3.19e-06
4186	CHMP3	0.13365	3.2e-06
4187	MRPS7	0.133623	3.22e-06
4188	AC008429.2	0.133611	3.22e-06
4189	BANF1	0.133593	3.23e-06
4190	FBXW4P1	0.133584	3.24e-06
4191	RPL37P23	0.133578	3.24e-06
4192	AC138625.2	0.133576	3.24e-06
4193	TRNP1	0.133522	3.27e-06
4194	OR8T1P	0.133513	3.28e-06
4195	AC010280.1	0.133508	3.28e-06
4196	AC069213.3	0.133505	3.28e-06
4197	CLDN1	0.133477	3.3e-06
4198	RASSF1	0.13347	3.3e-06
4199	UROC1	0.133466	3.3e-06
4200	RSU1	0.133461	3.31e-06
4201	NADK	0.133421	3.33e-06
4202	CCNB3P1	0.133408	3.34e-06
4203	SVEP1	0.133403	3.34e-06
4204	AQP7P5	0.1334	3.34e-06
4205	AL353621.1	0.133371	3.36e-06
4206	NAP1L1P1	0.13336	3.36e-06
4207	RNU2-17P	0.133353	3.37e-06
4208	C11orf87	0.13335	3.37e-06
4209	CRLS1	0.133314	3.39e-06
4210	RPL12P17	0.133294	3.4e-06
4211	SNTB2	0.133252	3.43e-06
4212	GABBR2	0.133239	3.43e-06
4213	RPL7AP50	0.133215	3.45e-06
4214	AL353803.2	0.133211	3.45e-06
4215	GNA11	0.133206	3.45e-06
4216	DEF8	0.133179	3.47e-06
4217	LSM5	0.13317	3.48e-06
4218	AC090907.2	0.13315	3.49e-06
4219	STAT5A	0.133148	3.49e-06
4220	CALML3	0.133148	3.49e-06
4221	SERTAD4-AS1	0.133126	3.5e-06
4222	FAUP1	0.133123	3.5e-06
4223	TBC1D25	0.133113	3.51e-06
4224	ZBTB47	0.133104	3.51e-06
4225	TUBAP2	0.133092	3.52e-06
4226	PRPF18	0.133088	3.52e-06
4227	FRMD3	0.133067	3.54e-06
4228	AL049748.1	0.133065	3.54e-06
4229	KCNN1	0.133058	3.54e-06
4230	NR1H3	0.133048	3.55e-06
4231	AIFM1	0.133046	3.55e-06
4232	CBY1	0.13304	3.55e-06
4233	PMS2P10	0.133021	3.56e-06
4234	GFPT2	0.132981	3.59e-06
4235	AC104794.3	0.132961	3.6e-06
4236	FCN3	0.13296	3.6e-06
4237	DMRTA1	0.13292	3.63e-06
4238	STMP1	0.132898	3.64e-06
4239	TNFSF12-TNFSF13	0.13288	3.65e-06
4240	AP5B1	0.132865	3.66e-06
4241	KLHDC4	0.132861	3.66e-06
4242	MMP24OS	0.132848	3.67e-06
4243	CTSC	0.132839	3.68e-06
4244	SEC23A	0.132831	3.68e-06
4245	CYP8B1	0.132821	3.69e-06
4246	METTL1	0.132791	3.71e-06
4247	GNAI2	0.132782	3.71e-06
4248	MT1F	0.132756	3.73e-06
4249	SERTM1	0.132722	3.75e-06
4250	ZC3HC1	0.132699	3.76e-06
4251	BTBD2	0.132697	3.77e-06
4252	RPL7	0.132681	3.78e-06
4253	AC005498.2	0.132678	3.78e-06
4254	SPON2	0.13266	3.79e-06
4255	MTTP	0.132659	3.79e-06
4256	ALKBH4	0.132648	3.8e-06
4257	USP2-AS1	0.13264	3.8e-06
4258	AL020997.1	0.132639	3.8e-06
4259	SEPHS2P1	0.132624	3.81e-06
4260	ZDHHC8	0.132613	3.82e-06
4261	ABLIM3	0.132588	3.84e-06
4262	UNC93B5	0.132582	3.84e-06
4263	RPS2	0.132511	3.89e-06
4264	MARS1	0.132498	3.89e-06
4265	TP53I13	0.132488	3.9e-06
4266	ARSA	0.132479	3.91e-06
4267	AC062004.1	0.132457	3.92e-06
4268	THOC6	0.13245	3.93e-06
4269	BCL2L12P1	0.132437	3.94e-06
4270	YRDC	0.132379	3.97e-06
4271	TMPRSS13	0.132358	3.99e-06
4272	AC007998.2	0.132349	3.99e-06
4273	AL691403.2	0.132346	4e-06
4274	SLC26A6	0.132337	4e-06
4275	AC004241.1	0.13233	4.01e-06
4276	Z74021.1	0.132271	4.05e-06
4277	SNRPD3	0.13226	4.05e-06
4278	AL137784.1	0.132245	4.07e-06
4279	SHISA5	0.13224	4.07e-06
4280	AL359510.1	0.132148	4.13e-06
4281	SLC25A4	0.132134	4.14e-06
4282	PDE1B	0.132133	4.14e-06
4283	FXR1	0.13213	4.14e-06
4284	HEXA	0.132125	4.15e-06
4285	CDC14B	0.132116	4.15e-06
4286	LINC02395	0.132066	4.19e-06
4287	LNCAROD	0.132053	4.2e-06
4288	FBXO17	0.132038	4.21e-06
4289	AC025754.2	0.132029	4.22e-06
4290	RPL10P15	0.132015	4.23e-06
4291	EIF4EBP1	0.131986	4.25e-06
4292	EXD1	0.131979	4.25e-06
4293	ZNF438	0.131972	4.26e-06
4294	CRYBB2P1	0.131949	4.27e-06
4295	KLC1	0.131921	4.29e-06
4296	CYCSP45	0.131908	4.3e-06
4297	FAIM	0.131899	4.31e-06
4298	TSR2	0.131898	4.31e-06
4299	DMTN	0.131883	4.32e-06
4300	MIR4421	0.131855	4.34e-06
4301	PGM5P3-AS1	0.131845	4.35e-06
4302	LAMA5-AS1	0.131841	4.35e-06
4303	CCL20	0.131834	4.36e-06
4304	AP002990.1	0.131831	4.36e-06
4305	JAGN1	0.131822	4.37e-06
4306	PNO1	0.13182	4.37e-06
4307	TMC2	0.131816	4.37e-06
4308	CD300A	0.131812	4.37e-06
4309	ZMYND19	0.131783	4.39e-06
4310	ACTRT3	0.131756	4.41e-06
4311	TMEM92-AS1	0.131756	4.41e-06
4312	AL391095.3	0.131752	4.42e-06
4313	BST1	0.131748	4.42e-06
4314	RPL37P2	0.131737	4.43e-06
4315	AMD1	0.13172	4.44e-06
4316	ATAD3B	0.131713	4.45e-06
4317	SLC22A12	0.131667	4.48e-06
4318	AL121987.1	0.131666	4.48e-06
4319	AC083862.2	0.131615	4.52e-06
4320	MRPL22	0.131598	4.53e-06
4321	NMD3	0.131586	4.54e-06
4322	SEM1P1	0.131581	4.55e-06
4323	SCNM1	0.131566	4.56e-06
4324	SMIM10	0.131551	4.57e-06
4325	TSEN34	0.131517	4.6e-06
4326	DIRC3	0.131477	4.63e-06
4327	TBX2-AS1	0.131472	4.63e-06
4328	FGGY	0.13146	4.64e-06
4329	AC104390.1	0.131442	4.65e-06
4330	ROBO4	0.131442	4.65e-06
4331	KATNB1	0.131429	4.66e-06
4332	SRD5A3	0.131424	4.67e-06
4333	DLX4	0.131417	4.67e-06
4334	RNF175	0.131394	4.69e-06
4335	SLC25A5P6	0.131391	4.69e-06
4336	AC011676.4	0.131388	4.7e-06
4337	MRGPRF	0.131375	4.71e-06
4338	CLVS1	0.131322	4.75e-06
4339	POP5	0.131318	4.75e-06
4340	GCNT1P4	0.131314	4.76e-06
4341	LINC01140	0.13129	4.77e-06
4342	PRSS36	0.131286	4.78e-06
4343	PTENP1-AS	0.131238	4.82e-06
4344	AL596087.2	0.131238	4.82e-06
4345	NT5DC4	0.131237	4.82e-06
4346	WSB2	0.13123	4.82e-06
4347	SEZ6L2	0.131209	4.84e-06
4348	SUMO1	0.131207	4.84e-06
4349	LINC01998	0.131174	4.87e-06
4350	TUT1	0.131161	4.88e-06
4351	KRT78	0.131151	4.89e-06
4352	LIN7B	0.13114	4.9e-06
4353	TRPV6	0.131129	4.91e-06
4354	E2F2	0.131126	4.91e-06
4355	MIR1-1HG-AS1	0.131121	4.91e-06
4356	AC008753.1	0.13111	4.92e-06
4357	ANKZF1	0.131094	4.93e-06
4358	TIMM23	0.131067	4.96e-06
4359	HTR7	0.131013	5e-06
4360	GHITM	0.130972	5.04e-06
4361	FBLN5	0.130938	5.07e-06
4362	TRIM61	0.130931	5.07e-06
4363	RPL17P51	0.13087	5.12e-06
4364	AMN	0.13083	5.16e-06
4365	FTCD	0.130826	5.16e-06
4366	MIR6500	0.130812	5.17e-06
4367	AC092017.1	0.1308	5.18e-06
4368	COL18A1	0.130799	5.18e-06
4369	COL6A1	0.130747	5.23e-06
4370	AC005225.2	0.130746	5.23e-06
4371	AC018495.1	0.130744	5.23e-06
4372	TLE5	0.13074	5.24e-06
4373	CCDC9B	0.130721	5.25e-06
4374	TIMM9	0.130701	5.27e-06
4375	CHMP4BP1	0.130686	5.28e-06
4376	RUSC2	0.130673	5.29e-06
4377	RASGRF2	0.130665	5.3e-06
4378	AL445471.2	0.130663	5.3e-06
4379	CASQ2	0.13066	5.31e-06
4380	ITGA3	0.130658	5.31e-06
4381	EPHB6	0.130653	5.31e-06
4382	AC079150.1	0.130648	5.32e-06
4383	MYL12B	0.130629	5.33e-06
4384	ODAPH	0.130627	5.34e-06
4385	EMC10	0.130621	5.34e-06
4386	AL163195.2	0.13062	5.34e-06
4387	VARS1	0.130609	5.35e-06
4388	LINC02227	0.130583	5.37e-06
4389	EFNA5	0.130573	5.38e-06
4390	AC131235.3	0.130568	5.39e-06
4391	AL355309.1	0.130532	5.42e-06
4392	DPYSL2	0.13053	5.42e-06
4393	TMEM203	0.130523	5.43e-06
4394	CBS	0.130495	5.45e-06
4395	FFAR3	0.130488	5.46e-06
4396	LATS2	0.130471	5.48e-06
4397	NNAT	0.130466	5.48e-06
4398	WDR1	0.130452	5.49e-06
4399	PLA2G4D	0.130433	5.51e-06
4400	AC241585.2	0.130431	5.51e-06
4401	FKBPL	0.13042	5.52e-06
4402	AL359692.1	0.130402	5.54e-06
4403	ADGRG3	0.130379	5.56e-06
4404	DOK5	0.130373	5.57e-06
4405	DPH3	0.130346	5.59e-06
4406	AC104831.1	0.130338	5.6e-06
4407	EIF4A1P10	0.130333	5.6e-06
4408	AC016065.1	0.130322	5.61e-06
4409	TRABD2A	0.130315	5.62e-06
4410	FOXN2	0.130309	5.63e-06
4411	AFAP1-AS1	0.130305	5.63e-06
4412	ZNF653	0.130295	5.64e-06
4413	PCMT1	0.13029	5.64e-06
4414	TMEM86B	0.130287	5.65e-06
4415	MT4	0.130283	5.65e-06
4416	AC055736.1	0.130263	5.67e-06
4417	ATP23	0.130246	5.68e-06
4418	MAP4K3-DT	0.130196	5.73e-06
4419	AL731533.1	0.130195	5.73e-06
4420	LIPC	0.130181	5.75e-06
4421	ELAC2	0.130181	5.75e-06
4422	RHOXF1-AS1	0.13017	5.76e-06
4423	FAM168B	0.130155	5.77e-06
4424	LINC02139	0.130116	5.81e-06
4425	LINC02609	0.130113	5.81e-06
4426	RASSF1-AS1	0.130096	5.83e-06
4427	AC106870.1	0.130095	5.83e-06
4428	GRIN2B	0.130084	5.84e-06
4429	NPLOC4	0.130023	5.9e-06
4430	HIBADH	0.129949	5.97e-06
4431	WRAP53	0.129941	5.98e-06
4432	LINC01191	0.129934	5.99e-06
4433	SNF8	0.129879	6.04e-06
4434	HLA-A	0.129809	6.11e-06
4435	BCR	0.1298	6.12e-06
4436	IGHJ3	0.129782	6.14e-06
4437	RANP1	0.129777	6.15e-06
4438	SCEL	0.129761	6.16e-06
4439	SMARCD3	0.129753	6.17e-06
4440	RPL23AP74	0.129714	6.21e-06
4441	SMDT1	0.129711	6.21e-06
4442	PDE8A	0.129707	6.22e-06
4443	RPL38	0.129688	6.24e-06
4444	CENPM	0.129676	6.25e-06
4445	AL133163.1	0.129664	6.26e-06
4446	MIR4530	0.129658	6.27e-06
4447	PGRMC2	0.129653	6.27e-06
4448	AL591686.1	0.129641	6.29e-06
4449	DLX5	0.129636	6.29e-06
4450	PACSIN2	0.129635	6.29e-06
4451	SOCS3	0.129598	6.33e-06
4452	AC020898.1	0.129596	6.33e-06
4453	RNU6-1191P	0.129578	6.35e-06
4454	TMEM246-AS1	0.129565	6.37e-06
4455	TMEM186	0.129556	6.38e-06
4456	RPS26P2	0.129552	6.38e-06
4457	SLC35C2	0.129497	6.44e-06
4458	AL590682.1	0.129494	6.44e-06
4459	AC080128.1	0.129493	6.44e-06
4460	ISL2	0.129481	6.46e-06
4461	ELOF1	0.129437	6.5e-06
4462	PRSS56	0.129414	6.53e-06
4463	BLOC1S1	0.129408	6.53e-06
4464	OR1F1	0.129388	6.56e-06
4465	DPF1	0.129335	6.61e-06
4466	NDUFB9P2	0.12933	6.62e-06
4467	LINC02587	0.129329	6.62e-06
4468	PLEKHG2	0.129295	6.66e-06
4469	TBPL1	0.12929	6.66e-06
4470	PDP2	0.129286	6.67e-06
4471	DDX43P3	0.129274	6.68e-06
4472	WASH6P	0.129267	6.69e-06
4473	WFDC12	0.129243	6.72e-06
4474	AC010967.1	0.129224	6.74e-06
4475	AP003068.1	0.129183	6.78e-06
4476	PSMF1	0.129182	6.78e-06
4477	LINC01185	0.12918	6.78e-06
4478	AP001476.1	0.129167	6.8e-06
4479	MYBL2	0.129149	6.82e-06
4480	HBA2	0.129146	6.82e-06
4481	RAI14	0.129119	6.85e-06
4482	EIF4A1P2	0.12911	6.86e-06
4483	AC091182.2	0.129102	6.87e-06
4484	AL109917.1	0.129081	6.9e-06
4485	PPP1R35-AS1	0.129079	6.9e-06
4486	IL22RA1	0.129056	6.93e-06
4487	AL139095.1	0.129033	6.95e-06
4488	NKX2-5	0.129032	6.95e-06
4489	SLC39A4	0.128985	7.01e-06
4490	AC104758.1	0.128962	7.03e-06
4491	HIVEP2	0.128918	7.08e-06
4492	NME2P1	0.128906	7.1e-06
4493	SH3D19	0.128865	7.15e-06
4494	AC016876.2	0.12882	7.2e-06
4495	UBE2SP1	0.128805	7.22e-06
4496	SPRR2G	0.128797	7.23e-06
4497	LRFN3	0.128795	7.23e-06
4498	MOSPD3	0.128789	7.24e-06
4499	HSPD1P16	0.128786	7.24e-06
4500	SEMA4F	0.12877	7.26e-06
4501	TXNL4A	0.128765	7.27e-06
4502	AL031229.1	0.128758	7.27e-06
4503	APEX2	0.128738	7.3e-06
4504	CNTNAP3	0.128733	7.3e-06
4505	DEFB1	0.128708	7.33e-06
4506	TPM1	0.128706	7.34e-06
4507	RTN3	0.128695	7.35e-06
4508	CACNA1B	0.128649	7.41e-06
4509	AC107308.1	0.128645	7.41e-06
4510	ZFYVE19	0.128639	7.42e-06
4511	NOG	0.128624	7.44e-06
4512	AC007391.1	0.128612	7.45e-06
4513	AL162411.1	0.128611	7.45e-06
4514	AC121247.2	0.128603	7.46e-06
4515	DPH2	0.128594	7.47e-06
4516	IGFL1	0.128579	7.49e-06
4517	RHBDD2	0.128578	7.49e-06
4518	LINC01561	0.128543	7.54e-06
4519	ALKBH3	0.128529	7.55e-06
4520	AC006372.1	0.128521	7.56e-06
4521	C11orf96	0.128512	7.58e-06
4522	UTS2B	0.128472	7.63e-06
4523	AC144836.1	0.128459	7.64e-06
4524	FLVCR2	0.128449	7.65e-06
4525	AC133134.1	0.128435	7.67e-06
4526	PSMA6P3	0.128428	7.68e-06
4527	KDELR1	0.128417	7.69e-06
4528	SEMA3G	0.128381	7.74e-06
4529	FANCE	0.128341	7.79e-06
4530	GATD3A	0.128335	7.8e-06
4531	HMGN2P47	0.12831	7.83e-06
4532	URM1	0.12829	7.86e-06
4533	SMYD5	0.128268	7.89e-06
4534	RPL10P16	0.128266	7.89e-06
4535	WASF1	0.128242	7.92e-06
4536	AC244669.2	0.128191	7.99e-06
4537	PCBP1	0.128176	8.01e-06
4538	AF274573.1	0.128176	8.01e-06
4539	AC092944.1	0.128158	8.03e-06
4540	CAP1	0.128147	8.04e-06
4541	AL845331.3	0.128141	8.05e-06
4542	PDXP	0.128073	8.14e-06
4543	FBXO2	0.128073	8.14e-06
4544	CNKSR2	0.12807	8.15e-06
4545	LINC01006	0.128062	8.16e-06
4546	SSX2B	0.128058	8.16e-06
4547	AC134312.6	0.12803	8.2e-06
4548	DLX6	0.127965	8.29e-06
4549	UBE2D1	0.127929	8.34e-06
4550	LINC01219	0.127926	8.34e-06
4551	NOX4	0.127926	8.34e-06
4552	C2orf74	0.127906	8.37e-06
4553	IMP3	0.127902	8.37e-06
4554	TRIB3	0.127879	8.4e-06
4555	FSTL1	0.127874	8.41e-06
4556	KDM1A	0.12785	8.44e-06
4557	AC119424.1	0.127826	8.48e-06
4558	LINC01616	0.127807	8.5e-06
4559	PSMB3	0.127793	8.52e-06
4560	AL121832.2	0.127789	8.53e-06
4561	LIN37	0.127789	8.53e-06
4562	LINC00642	0.12778	8.54e-06
4563	AL596442.1	0.127759	8.57e-06
4564	SLC44A3-AS1	0.127732	8.61e-06
4565	ADCK5	0.127709	8.64e-06
4566	PPARGC1B	0.127686	8.67e-06
4567	GNB1L	0.127685	8.67e-06
4568	TRIM43	0.127651	8.72e-06
4569	NBDY	0.127587	8.81e-06
4570	FOXK1	0.127574	8.83e-06
4571	AC125807.1	0.127523	8.91e-06
4572	STK38	0.127518	8.91e-06
4573	AP001476.3	0.127468	8.99e-06
4574	MT3	0.127461	9e-06
4575	TGFB1I1	0.127438	9.03e-06
4576	NDUFA10	0.127395	9.1e-06
4577	CT69	0.127386	9.11e-06
4578	AL020996.1	0.127365	9.14e-06
4579	CSMD2	0.127342	9.17e-06
4580	SPTB	0.127313	9.22e-06
4581	AC073332.1	0.127312	9.22e-06
4582	BX323046.1	0.127309	9.22e-06
4583	AP001574.1	0.127298	9.24e-06
4584	CHEK1	0.127256	9.3e-06
4585	AC084757.3	0.127255	9.31e-06
4586	C10orf91	0.127233	9.34e-06
4587	PDCD5P1	0.127232	9.34e-06
4588	HSPA1B	0.12723	9.34e-06
4589	IGHV3-25	0.127229	9.35e-06
4590	RPL21	0.127226	9.35e-06
4591	RNF149	0.127224	9.35e-06
4592	AP002791.1	0.127213	9.37e-06
4593	MRPL45P1	0.127166	9.44e-06
4594	ESS2	0.127146	9.47e-06
4595	AC108729.2	0.127142	9.48e-06
4596	RNASEH2C	0.127131	9.5e-06
4597	TMEM219	0.127125	9.51e-06
4598	CALM2	0.12711	9.53e-06
4599	PDCD6IPP2	0.127089	9.56e-06
4600	EMC3	0.127035	9.65e-06
4601	VMA21	0.127017	9.67e-06
4602	ASIC4	0.127011	9.68e-06
4603	SAA2	0.127008	9.69e-06
4604	FAM50B	0.126997	9.71e-06
4605	AC090527.3	0.126986	9.72e-06
4606	AC114947.2	0.126976	9.74e-06
4607	EXOSC6	0.126974	9.74e-06
4608	CIB1	0.126961	9.76e-06
4609	RPL23AP96	0.126953	9.77e-06
4610	SPRR2E	0.126946	9.79e-06
4611	LPCAT1	0.126935	9.8e-06
4612	AP005435.1	0.126932	9.81e-06
4613	AC092650.1	0.126904	9.85e-06
4614	RPS29P9	0.126889	9.88e-06
4615	CNPY4	0.126872	9.9e-06
4616	NDUFAF3	0.126867	9.91e-06
4617	CCT8	0.126822	9.99e-06
4618	AC009403.1	0.126809	1e-05
4619	AL355355.2	0.126769	1.01e-05
4620	AL161448.1	0.126746	1.01e-05
4621	LINC02321	0.126744	1.01e-05
4622	SF3B3	0.12672	1.02e-05
4623	TRIM50	0.126703	1.02e-05
4624	GFRA2	0.126686	1.02e-05
4625	RIDA	0.126679	1.02e-05
4626	AP002982.1	0.126658	1.03e-05
4627	GRK5	0.126651	1.03e-05
4628	SH3TC2	0.126646	1.03e-05
4629	ERMN	0.126636	1.03e-05
4630	RASGEF1A	0.126615	1.03e-05
4631	STK4-AS1	0.126609	1.03e-05
4632	CDK6	0.126564	1.04e-05
4633	FABP7	0.126499	1.05e-05
4634	ADI1P3	0.126497	1.05e-05
4635	MAP3K21	0.126487	1.05e-05
4636	KYNU	0.126487	1.05e-05
4637	AL161668.1	0.126425	1.06e-05
4638	STIM2-AS1	0.126405	1.07e-05
4639	LSM2	0.12639	1.07e-05
4640	MIR3929	0.126385	1.07e-05
4641	CHMP6	0.126368	1.07e-05
4642	DGKB	0.126367	1.08e-05
4643	PPIAP15	0.126357	1.08e-05
4644	MDFIC	0.126318	1.08e-05
4645	AL356417.2	0.126308	1.09e-05
4646	QPCTL	0.126308	1.09e-05
4647	LINC02308	0.126303	1.09e-05
4648	AC083841.1	0.126249	1.1e-05
4649	RAD51	0.126203	1.1e-05
4650	BCL3	0.126181	1.11e-05
4651	SDR9C7	0.126166	1.11e-05
4652	PSMB3P2	0.126158	1.11e-05
4653	ADAMTS7	0.126157	1.11e-05
4654	LINC01193	0.126134	1.12e-05
4655	AC233964.1	0.126126	1.12e-05
4656	RPL21P18	0.126105	1.12e-05
4657	NOS1	0.126101	1.12e-05
4658	TMEM139	0.126067	1.13e-05
4659	GPR157	0.126055	1.13e-05
4660	MVP	0.126055	1.13e-05
4661	LMO7-AS1	0.125996	1.14e-05
4662	AL499627.1	0.125992	1.14e-05
4663	ABCG4	0.125987	1.14e-05
4664	VPS26C	0.125985	1.14e-05
4665	AC117465.1	0.125983	1.14e-05
4666	B3GNT3	0.125969	1.15e-05
4667	HARS1	0.125967	1.15e-05
4668	CENPW	0.125965	1.15e-05
4669	LINC02377	0.125944	1.15e-05
4670	MTCH2	0.125944	1.15e-05
4671	ATP2B4	0.125918	1.16e-05
4672	GSEC	0.125914	1.16e-05
4673	GEMIN2	0.125906	1.16e-05
4674	B4GALT4	0.125898	1.16e-05
4675	RPL3P4	0.125898	1.16e-05
4676	WNT6	0.125895	1.16e-05
4677	AC016642.1	0.125894	1.16e-05
4678	LINC00880	0.125877	1.16e-05
4679	RPS2P35	0.125872	1.16e-05
4680	PIGA	0.12583	1.17e-05
4681	AL136380.1	0.125829	1.17e-05
4682	TMCO5A	0.125811	1.18e-05
4683	MAMSTR	0.12581	1.18e-05
4684	MAGED1	0.125802	1.18e-05
4685	GAS6	0.125798	1.18e-05
4686	C6	0.125797	1.18e-05
4687	RAB9A	0.125779	1.18e-05
4688	FAM229B	0.125774	1.18e-05
4689	GGN	0.125747	1.19e-05
4690	ACE2	0.12574	1.19e-05
4691	LINC01381	0.125738	1.19e-05
4692	ECEL1	0.125737	1.19e-05
4693	CDC123	0.125725	1.19e-05
4694	AC074050.1	0.125722	1.19e-05
4695	BEST4	0.125714	1.19e-05
4696	UBL7	0.125679	1.2e-05
4697	AC002070.1	0.125658	1.21e-05
4698	MYPN	0.125645	1.21e-05
4699	RPS15	0.125645	1.21e-05
4700	RNA5SP31	0.125629	1.21e-05
4701	AL033384.1	0.125623	1.21e-05
4702	RPL5P6	0.125608	1.22e-05
4703	MYPOP	0.125604	1.22e-05
4704	PHBP1	0.125545	1.23e-05
4705	UFSP1	0.125499	1.24e-05
4706	RNA5SP99	0.12548	1.24e-05
4707	RPL23AP19	0.12546	1.24e-05
4708	Z95114.2	0.125451	1.25e-05
4709	AC004917.1	0.125441	1.25e-05
4710	TBL3	0.125406	1.26e-05
4711	AC079949.2	0.125401	1.26e-05
4712	RPSAP61	0.125381	1.26e-05
4713	EXOC3-AS1	0.125381	1.26e-05
4714	PDK3	0.125371	1.26e-05
4715	GDI2	0.125356	1.27e-05
4716	HEPH	0.125346	1.27e-05
4717	RPP38	0.125342	1.27e-05
4718	EXOSC5	0.125338	1.27e-05
4719	PRELID2	0.125337	1.27e-05
4720	TNXB	0.125337	1.27e-05
4721	SHC3	0.125335	1.27e-05
4722	ZNF106	0.125309	1.27e-05
4723	CLN6	0.125305	1.28e-05
4724	TXNP4	0.125297	1.28e-05
4725	CHST7	0.12529	1.28e-05
4726	VAT1	0.12527	1.28e-05
4727	NDNF	0.125261	1.28e-05
4728	SUN1	0.125253	1.29e-05
4729	AC090281.1	0.125239	1.29e-05
4730	RFX8	0.125231	1.29e-05
4731	MAN1B1-DT	0.125218	1.29e-05
4732	RPS13P2	0.125197	1.3e-05
4733	LINC01592	0.125181	1.3e-05
4734	AC010343.2	0.12518	1.3e-05
4735	WTIP	0.12518	1.3e-05
4736	VNN3	0.125173	1.3e-05
4737	AL356515.1	0.125163	1.31e-05
4738	FAM181A-AS1	0.12516	1.31e-05
4739	MCTP2	0.125128	1.31e-05
4740	AC006159.2	0.125071	1.32e-05
4741	DNAH17-AS1	0.125068	1.33e-05
4742	ERP29	0.125001	1.34e-05
4743	PA2G4	0.125	1.34e-05
4744	AC018467.1	0.124997	1.34e-05
4745	DAZAP1	0.124979	1.34e-05
4746	AL845321.1	0.124955	1.35e-05
4747	SLC38A10	0.12495	1.35e-05
4748	SSBP3	0.124948	1.35e-05
4749	C1orf216	0.124942	1.35e-05
4750	AC120498.5	0.124936	1.35e-05
4751	LINC02742	0.124893	1.36e-05
4752	PSORS1C2	0.12486	1.37e-05
4753	LINC01731	0.124837	1.38e-05
4754	TPT1	0.12482	1.38e-05
4755	AC105105.3	0.124811	1.38e-05
4756	AC139530.2	0.124804	1.38e-05
4757	DEFB4A	0.124795	1.38e-05
4758	BCKDHA	0.12479	1.39e-05
4759	AL627443.1	0.124783	1.39e-05
4760	AC069360.1	0.124746	1.4e-05
4761	SLC6A11	0.124745	1.4e-05
4762	KCNG1	0.124725	1.4e-05
4763	AC119674.1	0.124675	1.41e-05
4764	TXNL4B	0.124667	1.41e-05
4765	LINC02048	0.124659	1.41e-05
4766	RASAL2-AS1	0.124658	1.41e-05
4767	SPATA2L	0.124646	1.42e-05
4768	BCL6	0.124644	1.42e-05
4769	ADARB1	0.124616	1.42e-05
4770	AP000281.2	0.124614	1.42e-05
4771	FBLN1	0.124604	1.43e-05
4772	SLC44A2	0.124586	1.43e-05
4773	AC128709.3	0.124567	1.44e-05
4774	AC063977.6	0.124556	1.44e-05
4775	AC005019.2	0.12455	1.44e-05
4776	AC002090.1	0.124547	1.44e-05
4777	AL109741.2	0.124528	1.44e-05
4778	USP2	0.124526	1.45e-05
4779	SLC25A10	0.124516	1.45e-05
4780	C8orf82	0.124512	1.45e-05
4781	MEST	0.124501	1.45e-05
4782	MRAP2	0.124479	1.46e-05
4783	AP000320.1	0.124463	1.46e-05
4784	PPIAP58	0.124461	1.46e-05
4785	ENPEP	0.124423	1.47e-05
4786	SPRR2A	0.124402	1.47e-05
4787	PPP2R5C	0.124387	1.48e-05
4788	PTCSC3	0.124337	1.49e-05
4789	HSPB1P1	0.12433	1.49e-05
4790	RPLP1P6	0.124317	1.49e-05
4791	RNA5SP427	0.124311	1.5e-05
4792	PCCA	0.124303	1.5e-05
4793	XRCC6P2	0.12427	1.51e-05
4794	FKBP10	0.124265	1.51e-05
4795	HSDL2	0.124255	1.51e-05
4796	MRPL16	0.124218	1.52e-05
4797	RNU6-730P	0.124196	1.52e-05
4798	AC036176.1	0.124186	1.53e-05
4799	PPIF	0.124185	1.53e-05
4800	COMMD4	0.124181	1.53e-05
4801	SAMD1	0.124179	1.53e-05
4802	AC100771.1	0.124178	1.53e-05
4803	SHOX	0.124161	1.53e-05
4804	NKX2-8	0.124158	1.53e-05
4805	MUTYH	0.124144	1.54e-05
4806	PSRC1	0.124134	1.54e-05
4807	RPS27AP11	0.124103	1.55e-05
4808	GNG5P1	0.124078	1.55e-05
4809	AC073150.1	0.124025	1.57e-05
4810	BVES-AS1	0.123993	1.57e-05
4811	HNRNPUL2	0.12396	1.58e-05
4812	LINC01629	0.123951	1.58e-05
4813	AL392046.1	0.123934	1.59e-05
4814	TMEM14B	0.1239	1.6e-05
4815	FZD9	0.123872	1.6e-05
4816	CARD9	0.123864	1.61e-05
4817	RNU6-722P	0.123857	1.61e-05
4818	AC093249.6	0.12381	1.62e-05
4819	AC131009.2	0.123794	1.62e-05
4820	STARD4	0.123793	1.62e-05
4821	CHMP1AP1	0.123786	1.63e-05
4822	AC005730.2	0.123779	1.63e-05
4823	AC067930.5	0.123768	1.63e-05
4824	PDCD2L	0.123766	1.63e-05
4825	SLC4A1APP1	0.123724	1.64e-05
4826	LYRM1	0.12371	1.65e-05
4827	NAMPTP1	0.123706	1.65e-05
4828	SUV39H1	0.123689	1.65e-05
4829	PDGFB	0.123688	1.65e-05
4830	AC093772.1	0.123684	1.65e-05
4831	CDH16	0.123674	1.66e-05
4832	GLYCTK	0.123673	1.66e-05
4833	DTX4	0.123672	1.66e-05
4834	YAP1	0.12359	1.68e-05
4835	AC073352.1	0.123575	1.68e-05
4836	PPIAP79	0.123571	1.68e-05
4837	AC021074.3	0.123533	1.69e-05
4838	NRP2	0.123518	1.7e-05
4839	FABP5P3	0.123503	1.7e-05
4840	TLL2	0.123493	1.7e-05
4841	OTULIN	0.123483	1.71e-05
4842	C22orf39	0.123482	1.71e-05
4843	MIR6858	0.123478	1.71e-05
4844	CORO2B	0.123474	1.71e-05
4845	RPS19P1	0.123473	1.71e-05
4846	MIR3125	0.12347	1.71e-05
4847	ATP2B3	0.123466	1.71e-05
4848	POLR3H	0.12346	1.71e-05
4849	ISCA1	0.1234	1.73e-05
4850	IL4I1	0.123393	1.73e-05
4851	AL355103.1	0.123376	1.73e-05
4852	CCHCR1	0.123373	1.74e-05
4853	MYOM1	0.123373	1.74e-05
4854	OSBPL3	0.123371	1.74e-05
4855	PSMC4	0.123365	1.74e-05
4856	SNCG	0.12334	1.74e-05
4857	ADAMTSL3	0.123331	1.75e-05
4858	RFTN1	0.123329	1.75e-05
4859	DCTPP1	0.123311	1.75e-05
4860	SUMO2P7	0.1233	1.76e-05
4861	CT45A3	0.123288	1.76e-05
4862	BCL2L10	0.123267	1.77e-05
4863	RAB10	0.123261	1.77e-05
4864	CACNA2D1	0.123234	1.77e-05
4865	TMEM187	0.123216	1.78e-05
4866	DBI	0.123202	1.78e-05
4867	AF015262.1	0.123182	1.79e-05
4868	TMEM18	0.12318	1.79e-05
4869	LRMDA	0.123167	1.79e-05
4870	INPP5A	0.123167	1.79e-05
4871	NDUFB4P11	0.123164	1.79e-05
4872	MRPL1	0.123163	1.79e-05
4873	SPINK1	0.123143	1.8e-05
4874	AC138356.1	0.123136	1.8e-05
4875	BCL10	0.12313	1.8e-05
4876	NOP56	0.123115	1.81e-05
4877	RGS9BP	0.1231	1.81e-05
4878	TBC1D10A	0.12307	1.82e-05
4879	DPY30	0.123063	1.82e-05
4880	AL139100.2	0.123063	1.82e-05
4881	RPL7P29	0.123042	1.83e-05
4882	TAF1D	0.123017	1.84e-05
4883	COL11A1	0.122993	1.84e-05
4884	UBL5	0.122989	1.84e-05
4885	LINC01635	0.122984	1.85e-05
4886	TOX2	0.122973	1.85e-05
4887	WDR86-AS1	0.122965	1.85e-05
4888	AKR1B10	0.122922	1.86e-05
4889	AC099329.2	0.122911	1.87e-05
4890	RPL23AP10	0.122906	1.87e-05
4891	EIF3FP3	0.122857	1.88e-05
4892	LYSMD4	0.12285	1.89e-05
4893	RHBDF2	0.122831	1.89e-05
4894	NDUFA2	0.122826	1.89e-05
4895	AL035460.1	0.122805	1.9e-05
4896	AC018738.1	0.122785	1.9e-05
4897	AC073896.2	0.122768	1.91e-05
4898	WBP1LP2	0.122754	1.91e-05
4899	RASD2	0.122747	1.92e-05
4900	PPP1R16A	0.122736	1.92e-05
4901	MEIS1	0.122698	1.93e-05
4902	AC008026.1	0.122693	1.93e-05
4903	GTPBP4	0.122649	1.95e-05
4904	ABHD17AP1	0.122633	1.95e-05
4905	TENM3	0.122631	1.95e-05
4906	AC078909.1	0.122619	1.95e-05
4907	CLDN9	0.122584	1.97e-05
4908	ACTBP11	0.122553	1.98e-05
4909	LGALS7	0.122542	1.98e-05
4910	RNA5SP30	0.122539	1.98e-05
4911	AC083809.1	0.12251	1.99e-05
4912	HMGCL	0.122508	1.99e-05
4913	STPG1	0.122496	1.99e-05
4914	PTGFR	0.122489	2e-05
4915	ST20	0.122485	2e-05
4916	BMP3	0.122482	2e-05
4917	MAFK	0.122462	2e-05
4918	LHB	0.122453	2.01e-05
4919	TACO1	0.122451	2.01e-05
4920	LINC01758	0.122448	2.01e-05
4921	U62317.4	0.122431	2.01e-05
4922	AL355607.1	0.122391	2.03e-05
4923	PAQR9-AS1	0.122388	2.03e-05
4924	KRT17P2	0.122362	2.04e-05
4925	RPL10P3	0.122352	2.04e-05
4926	Z97205.1	0.122327	2.05e-05
4927	LINC01681	0.122283	2.06e-05
4928	TRAPPC1	0.122268	2.07e-05
4929	NATD1	0.122217	2.08e-05
4930	RPS12P23	0.122199	2.09e-05
4931	MIR589	0.122165	2.1e-05
4932	AC013509.1	0.122139	2.11e-05
4933	IGHV8-51-1	0.122133	2.11e-05
4934	TTC22	0.122118	2.12e-05
4935	SLC25A39	0.122106	2.12e-05
4936	TARS3	0.122096	2.12e-05
4937	AC096664.2	0.122079	2.13e-05
4938	ATP5IF1	0.122051	2.14e-05
4939	P3H2-AS1	0.122037	2.14e-05
4940	LINC02391	0.122027	2.15e-05
4941	RENBP	0.122016	2.15e-05
4942	NMRAL1	0.121987	2.16e-05
4943	AC073188.6	0.121973	2.16e-05
4944	F11R	0.121959	2.17e-05
4945	CDIPT	0.121953	2.17e-05
4946	LINC02798	0.121953	2.17e-05
4947	TRIM10	0.121946	2.17e-05
4948	HSD17B2	0.121932	2.18e-05
4949	PAXX	0.121926	2.18e-05
4950	CNTNAP3B	0.121926	2.18e-05
4951	INO80C	0.121914	2.18e-05
4952	AL592071.1	0.121912	2.18e-05
4953	SUPT5H	0.12191	2.19e-05
4954	TRPM1	0.121835	2.21e-05
4955	SLC39A1	0.121794	2.23e-05
4956	RASIP1	0.121784	2.23e-05
4957	COMMD7	0.121778	2.23e-05
4958	MRPL2	0.121747	2.24e-05
4959	POC1A	0.121737	2.25e-05
4960	OSBPL11	0.121699	2.26e-05
4961	AL360270.3	0.12169	2.26e-05
4962	ZBTB8OSP2	0.121677	2.27e-05
4963	MRPL19	0.12167	2.27e-05
4964	MRPS34	0.12166	2.27e-05
4965	AC069368.1	0.121651	2.28e-05
4966	AP005902.2	0.121647	2.28e-05
4967	TECTB	0.121622	2.29e-05
4968	SNORD3B-1	0.121622	2.29e-05
4969	BCL2L13	0.12162	2.29e-05
4970	PSMC5	0.121589	2.3e-05
4971	GCSHP5	0.121589	2.3e-05
4972	AC013356.1	0.121569	2.3e-05
4973	RPL37P6	0.121553	2.31e-05
4974	SLC22A14	0.121516	2.32e-05
4975	AL049629.1	0.121514	2.32e-05
4976	GMPPA	0.121498	2.33e-05
4977	CDK2AP1	0.121497	2.33e-05
4978	AL445584.1	0.121482	2.34e-05
4979	EEF1D	0.121455	2.35e-05
4980	LINC02485	0.121454	2.35e-05
4981	TSTA3	0.12144	2.35e-05
4982	U91324.1	0.121431	2.35e-05
4983	AC092155.1	0.121427	2.36e-05
4984	AC080038.3	0.121426	2.36e-05
4985	RPS11	0.121425	2.36e-05
4986	CU639417.4	0.121392	2.37e-05
4987	OTUB1	0.121383	2.37e-05
4988	AL138826.1	0.121363	2.38e-05
4989	ACSF3	0.121358	2.38e-05
4990	CAPN1	0.121349	2.39e-05
4991	AL391845.1	0.121338	2.39e-05
4992	LINC00656	0.121332	2.39e-05
4993	AL732292.1	0.12132	2.4e-05
4994	UQCRFS1	0.121292	2.41e-05
4995	AL118508.2	0.121282	2.41e-05
4996	NPBWR1	0.121273	2.41e-05
4997	SLC25A1P4	0.12127	2.41e-05
4998	TRPV4	0.121211	2.44e-05
4999	CIB4	0.1212	2.44e-05
5000	BX640514.1	0.121192	2.44e-05
5001	TMEM184B	0.121169	2.45e-05
5002	SNRPA1	0.121165	2.45e-05
5003	SLC25A5P7	0.121154	2.46e-05
5004	CCDC22	0.121154	2.46e-05
5005	KHSRPP1	0.121121	2.47e-05
5006	NACA3P	0.12111	2.48e-05
5007	PRKAR1B	0.121097	2.48e-05
5008	HSPB1P2	0.121095	2.48e-05
5009	PPM1F	0.121089	2.48e-05
5010	AC108448.2	0.121084	2.49e-05
5011	SIRT4	0.121031	2.51e-05
5012	LINC02511	0.121029	2.51e-05
5013	AL606491.1	0.121027	2.51e-05
5014	ZNF865	0.121009	2.51e-05
5015	PLAC8L1	0.120965	2.53e-05
5016	TTC4P1	0.120956	2.54e-05
5017	AL590365.1	0.120956	2.54e-05
5018	SLC16A10	0.12094	2.54e-05
5019	GLP2R	0.12091	2.55e-05
5020	CRYBG3	0.120893	2.56e-05
5021	SCN9A	0.120887	2.56e-05
5022	CITED2	0.120881	2.57e-05
5023	JRKL	0.120874	2.57e-05
5024	HSD17B11	0.120859	2.57e-05
5025	NACC2	0.120858	2.57e-05
5026	HUS1	0.120847	2.58e-05
5027	FOXRED1	0.12084	2.58e-05
5028	RPS25	0.120839	2.58e-05
5029	SYNE1-AS1	0.120836	2.58e-05
5030	RPS10-NUDT3	0.120823	2.59e-05
5031	CDC45	0.120798	2.6e-05
5032	RPS17P2	0.120798	2.6e-05
5033	NAT14	0.120781	2.61e-05
5034	AF131216.3	0.120775	2.61e-05
5035	MITF	0.120766	2.61e-05
5036	GPR176-DT	0.120766	2.61e-05
5037	AC068338.3	0.120756	2.62e-05
5038	H2AZ1	0.120732	2.63e-05
5039	ASL	0.120732	2.63e-05
5040	YDJC	0.120726	2.63e-05
5041	AC024230.1	0.120716	2.63e-05
5042	CPPED1	0.120713	2.63e-05
5043	AL353708.1	0.120697	2.64e-05
5044	MRPS17P1	0.120659	2.66e-05
5045	MARCHF9	0.120649	2.66e-05
5046	RPS7P1	0.120647	2.66e-05
5047	FBXO24	0.120634	2.67e-05
5048	AC064807.2	0.1206	2.68e-05
5049	MED6	0.120582	2.69e-05
5050	BPIFC	0.120572	2.69e-05
5051	SSX1	0.120567	2.69e-05
5052	CES2	0.120537	2.71e-05
5053	NOS2	0.120493	2.72e-05
5054	AC130686.1	0.120493	2.72e-05
5055	TSSC2	0.120464	2.74e-05
5056	AEBP1	0.120463	2.74e-05
5057	CUBNP3	0.120445	2.74e-05
5058	PTPRH	0.120438	2.75e-05
5059	STN1	0.120421	2.75e-05
5060	CCDC127	0.120417	2.76e-05
5061	AC022417.1	0.120406	2.76e-05
5062	PLEKHG5	0.120398	2.76e-05
5063	AP001830.2	0.120368	2.78e-05
5064	SERBP1P1	0.120341	2.79e-05
5065	RPL31	0.120335	2.79e-05
5066	H2BU2P	0.120329	2.79e-05
5067	EEF1B2	0.120324	2.8e-05
5068	THYN1	0.12032	2.8e-05
5069	AC087588.2	0.120313	2.8e-05
5070	UBE2C	0.120284	2.81e-05
5071	SYNJ2BP-COX16	0.120277	2.82e-05
5072	IL32	0.120252	2.83e-05
5073	LINC01547	0.12025	2.83e-05
5074	RILPL1	0.120213	2.84e-05
5075	ZFPL1	0.120202	2.85e-05
5076	BEND6	0.120198	2.85e-05
5077	LDLR	0.120196	2.85e-05
5078	AL512430.3	0.120194	2.85e-05
5079	HBA1	0.120187	2.86e-05
5080	LINC02386	0.120178	2.86e-05
5081	AC083805.1	0.120153	2.87e-05
5082	AC008163.1	0.120148	2.87e-05
5083	AL353681.1	0.120147	2.87e-05
5084	WTAP	0.120144	2.88e-05
5085	TAF10	0.120122	2.88e-05
5086	COX17	0.120083	2.9e-05
5087	TIMP1	0.120079	2.9e-05
5088	GFOD2	0.120065	2.91e-05
5089	AC008946.1	0.120065	2.91e-05
5090	AC099518.6	0.120039	2.92e-05
5091	AL356489.2	0.120036	2.92e-05
5092	PSMB10	0.12002	2.93e-05
5093	CKMT2	0.120016	2.93e-05
5094	AC114495.1	0.120009	2.94e-05
5095	CCDC92	0.120003	2.94e-05
5096	IFNAR1	0.119996	2.94e-05
5097	AC115284.1	0.119992	2.94e-05
5098	H3C13	0.11999	2.94e-05
5099	ENY2	0.11999	2.94e-05
5100	AC016876.3	0.119947	2.96e-05
5101	LINC00339	0.119939	2.97e-05
5102	AC005102.1	0.119933	2.97e-05
5103	TBXA2R	0.119916	2.98e-05
5104	AC107075.1	0.119916	2.98e-05
5105	ABCD1P5	0.119875	3e-05
5106	LMCD1	0.119843	3.01e-05
5107	AC012400.1	0.119841	3.01e-05
5108	KIRREL2	0.119834	3.02e-05
5109	NOC4L	0.119798	3.03e-05
5110	IPMK	0.119793	3.04e-05
5111	TMLHE	0.119769	3.05e-05
5112	AC011979.1	0.119761	3.05e-05
5113	UBE2A	0.11976	3.05e-05
5114	TMSB4XP4	0.119756	3.05e-05
5115	PNLDC1	0.11975	3.06e-05
5116	AL357146.1	0.119747	3.06e-05
5117	RAB43	0.119745	3.06e-05
5118	CNTFR-AS1	0.119745	3.06e-05
5119	GOLGA2P11	0.119738	3.06e-05
5120	ZNF710-AS1	0.119729	3.06e-05
5121	LINC00348	0.119725	3.07e-05
5122	DSC3	0.119721	3.07e-05
5123	MAP1LC3A	0.119719	3.07e-05
5124	GGCT	0.119712	3.07e-05
5125	STIMATE	0.11971	3.07e-05
5126	ZNF575	0.119709	3.07e-05
5127	AP003472.1	0.11969	3.08e-05
5128	ELANE	0.119675	3.09e-05
5129	PSME4	0.119671	3.09e-05
5130	TAZ	0.119659	3.1e-05
5131	CEP170B	0.119653	3.1e-05
5132	MMP19	0.119652	3.1e-05
5133	AC025287.2	0.119643	3.11e-05
5134	PDHA2	0.119643	3.11e-05
5135	PIGPP4	0.119616	3.12e-05
5136	NHP2	0.11958	3.14e-05
5137	UGT1A9	0.119538	3.16e-05
5138	RBM46	0.11949	3.18e-05
5139	AC104843.1	0.119476	3.19e-05
5140	ELOC	0.119453	3.2e-05
5141	AL359513.1	0.119437	3.21e-05
5142	AC104966.1	0.119428	3.21e-05
5143	AC098583.1	0.119427	3.21e-05
5144	MT1G	0.119383	3.23e-05
5145	AC053503.3	0.119381	3.23e-05
5146	SNHG17	0.11936	3.24e-05
5147	EFR3B	0.11935	3.25e-05
5148	LINC02512	0.119312	3.27e-05
5149	AC010654.1	0.11928	3.28e-05
5150	RASD1	0.119255	3.3e-05
5151	TOMM34	0.119253	3.3e-05
5152	FOXO1	0.119241	3.3e-05
5153	MIR122HG	0.119208	3.32e-05
5154	RPS2P7	0.119204	3.32e-05
5155	RGS17	0.119188	3.33e-05
5156	PPP2CB	0.119188	3.33e-05
5157	RNU6-529P	0.119176	3.34e-05
5158	AL353611.1	0.119169	3.34e-05
5159	RBM17	0.119168	3.34e-05
5160	LAPTM4A-DT	0.119164	3.34e-05
5161	NEXN	0.119161	3.34e-05
5162	JUNB	0.119149	3.35e-05
5163	LINC01896	0.119135	3.36e-05
5164	AL132796.2	0.119133	3.36e-05
5165	CHMP2B	0.119124	3.36e-05
5166	RNASE4	0.119095	3.38e-05
5167	AL049836.1	0.119083	3.38e-05
5168	PLA2G4A	0.11908	3.39e-05
5169	ITM2C	0.119065	3.39e-05
5170	AL121601.1	0.119057	3.4e-05
5171	NAA80	0.11904	3.41e-05
5172	AC104316.2	0.119001	3.43e-05
5173	LINC01303	0.118962	3.45e-05
5174	DPYSL3	0.118956	3.45e-05
5175	THAP7	0.118952	3.45e-05
5176	LILRA6	0.118932	3.46e-05
5177	AP006219.1	0.118919	3.47e-05
5178	AL023803.1	0.118912	3.47e-05
5179	PEX16	0.118898	3.48e-05
5180	SOBP	0.118898	3.48e-05
5181	PPIAP87	0.118887	3.49e-05
5182	DIAPH1	0.118881	3.49e-05
5183	RTN4R	0.118873	3.49e-05
5184	NMNAT2	0.118864	3.5e-05
5185	FABP12	0.118862	3.5e-05
5186	AC073195.2	0.118837	3.51e-05
5187	AC080078.1	0.118833	3.52e-05
5188	RPL18AP16	0.118823	3.52e-05
5189	AP000769.1	0.118795	3.54e-05
5190	MYL12BP1	0.118791	3.54e-05
5191	CARD6	0.118782	3.54e-05
5192	AKIRIN1	0.118781	3.54e-05
5193	AL358394.2	0.118778	3.55e-05
5194	NCKAP1	0.118771	3.55e-05
5195	AL137802.1	0.118769	3.55e-05
5196	EN1	0.118726	3.57e-05
5197	AL451081.2	0.118721	3.58e-05
5198	MYL6P3	0.11871	3.58e-05
5199	LINC00602	0.118706	3.59e-05
5200	RPL31P63	0.118702	3.59e-05
5201	AC092490.1	0.118696	3.59e-05
5202	MRM2	0.118685	3.6e-05
5203	SLC36A2	0.118678	3.6e-05
5204	BX679664.3	0.11867	3.6e-05
5205	SNORD3B-2	0.118658	3.61e-05
5206	MYH16	0.118641	3.62e-05
5207	ORM1	0.118631	3.63e-05
5208	OR7E4P	0.118621	3.63e-05
5209	AC025946.1	0.118599	3.64e-05
5210	SCOC-AS1	0.118592	3.65e-05
5211	AC141273.2	0.118591	3.65e-05
5212	DHDH	0.118585	3.65e-05
5213	ELOBP1	0.118522	3.69e-05
5214	LINC00974	0.118501	3.7e-05
5215	MIR7152	0.118457	3.72e-05
5216	BRIX1	0.118455	3.73e-05
5217	C20orf187	0.118452	3.73e-05
5218	LINC02120	0.118434	3.74e-05
5219	AC011497.2	0.118426	3.74e-05
5220	AC096677.3	0.11842	3.74e-05
5221	TEAD1	0.118416	3.75e-05
5222	DLX6-AS1	0.118398	3.76e-05
5223	MYLK3	0.118363	3.78e-05
5224	WT1	0.118337	3.79e-05
5225	WDR45	0.118324	3.8e-05
5226	AC020907.2	0.11832	3.8e-05
5227	AP001363.2	0.11831	3.81e-05
5228	HIRA	0.118302	3.81e-05
5229	CDC42P2	0.11828	3.83e-05
5230	VWF	0.118261	3.84e-05
5231	HHIP	0.118237	3.85e-05
5232	RPL8P2	0.118221	3.86e-05
5233	GRIN2D	0.118219	3.86e-05
5234	BTBD1	0.118187	3.88e-05
5235	POLR3D	0.118163	3.89e-05
5236	AL121894.1	0.118161	3.9e-05
5237	DPM2	0.118132	3.91e-05
5238	TMEM79	0.118067	3.95e-05
5239	AL353740.1	0.118059	3.96e-05
5240	TAGLN3	0.118025	3.98e-05
5241	AC073409.1	0.118019	3.98e-05
5242	H2BC11	0.117995	3.99e-05
5243	GP9	0.117987	4e-05
5244	COMP	0.117985	4e-05
5245	TNIP3	0.11794	4.03e-05
5246	LINC02228	0.117915	4.04e-05
5247	AL049874.3	0.11788	4.07e-05
5248	EEF1GP5	0.117866	4.07e-05
5249	SHF	0.117862	4.08e-05
5250	PPIAP77	0.117849	4.08e-05
5251	MIR4458HG	0.117805	4.11e-05
5252	AL157777.1	0.117802	4.11e-05
5253	TTLL11-IT1	0.117788	4.12e-05
5254	FAM136A	0.117785	4.12e-05
5255	AL157937.1	0.117782	4.13e-05
5256	AACS	0.117779	4.13e-05
5257	RPL21P28	0.117777	4.13e-05
5258	CA10	0.117759	4.14e-05
5259	MATK	0.117741	4.15e-05
5260	MLST8	0.117727	4.16e-05
5261	GBX2	0.117721	4.16e-05
5262	WWC2	0.117713	4.17e-05
5263	PPIAP6	0.117708	4.17e-05
5264	LTBP4	0.117701	4.18e-05
5265	MRPS33	0.117701	4.18e-05
5266	AC010605.1	0.11769	4.18e-05
5267	PGM5P4-AS1	0.117685	4.19e-05
5268	TLCD4	0.117677	4.19e-05
5269	AC017048.2	0.117666	4.2e-05
5270	AC074121.1	0.117658	4.2e-05
5271	EYA4	0.117657	4.2e-05
5272	AC009078.1	0.117627	4.22e-05
5273	CABYRP1	0.11761	4.23e-05
5274	OTOP2	0.117602	4.24e-05
5275	AC105290.1	0.117586	4.25e-05
5276	FOXP2	0.117584	4.25e-05
5277	NPM1P50	0.117578	4.26e-05
5278	TMEM14C	0.117558	4.27e-05
5279	AL512383.1	0.117505	4.3e-05
5280	ABCF1	0.117504	4.3e-05
5281	AC090013.1	0.1175	4.31e-05
5282	MARK1	0.117483	4.32e-05
5283	FOSL2	0.117477	4.32e-05
5284	MTHFD2	0.117463	4.33e-05
5285	AL035541.1	0.117457	4.33e-05
5286	PHLDB1	0.11745	4.34e-05
5287	HMGB1P28	0.117449	4.34e-05
5288	LINC01436	0.117432	4.35e-05
5289	ZIC4	0.11743	4.35e-05
5290	ACTN1-AS1	0.117421	4.36e-05
5291	AC060764.1	0.117408	4.37e-05
5292	ZDHHC3	0.117407	4.37e-05
5293	TERF2	0.117367	4.39e-05
5294	MIR3193	0.117347	4.41e-05
5295	IGHV1OR15-6	0.117338	4.41e-05
5296	RACK1	0.117329	4.42e-05
5297	BMS1P14	0.117326	4.42e-05
5298	CSF3	0.117323	4.42e-05
5299	AC007639.1	0.117319	4.43e-05
5300	LNCARSR	0.117304	4.44e-05
5301	MPV17	0.117299	4.44e-05
5302	NACA2	0.117296	4.44e-05
5303	AC099336.2	0.117248	4.47e-05
5304	AL138789.1	0.117208	4.5e-05
5305	TPGS1	0.117196	4.51e-05
5306	MEF2C-AS2	0.117194	4.51e-05
5307	HSPB3	0.117194	4.51e-05
5308	SPC24	0.117168	4.53e-05
5309	AC002056.1	0.117141	4.55e-05
5310	AC233266.2	0.117128	4.55e-05
5311	ZNF295-AS1	0.117124	4.56e-05
5312	ARHGDIA	0.117094	4.58e-05
5313	RBMS3-AS3	0.117064	4.6e-05
5314	AL669983.1	0.117056	4.6e-05
5315	SERPINB12	0.117051	4.61e-05
5316	QARS1	0.117048	4.61e-05
5317	PPIAL4F	0.117024	4.63e-05
5318	RPLP0P1	0.117016	4.63e-05
5319	NPM1P40	0.116999	4.64e-05
5320	AC026271.1	0.116997	4.64e-05
5321	LINC00989	0.11699	4.65e-05
5322	AC011290.1	0.116988	4.65e-05
5323	CCDC86	0.116955	4.67e-05
5324	ADPRH	0.116947	4.68e-05
5325	AC137056.1	0.116945	4.68e-05
5326	AC068870.2	0.116933	4.69e-05
5327	RNU6-1184P	0.116919	4.7e-05
5328	GPRC5B	0.116905	4.71e-05
5329	KCTD9	0.116901	4.71e-05
5330	EFNA1	0.116883	4.73e-05
5331	AL354868.1	0.116859	4.74e-05
5332	SERINC2	0.116857	4.74e-05
5333	AC010099.1	0.116835	4.76e-05
5334	CENPT	0.116821	4.77e-05
5335	GTF2F2	0.116818	4.77e-05
5336	DLL4	0.116811	4.78e-05
5337	CLCA4-AS1	0.116795	4.79e-05
5338	NDUFA3P6	0.116786	4.79e-05
5339	RPS3AP25	0.116778	4.8e-05
5340	KANK3	0.116774	4.8e-05
5341	AC244669.1	0.116761	4.81e-05
5342	CORT	0.116753	4.82e-05
5343	TM4SF19-AS1	0.116729	4.84e-05
5344	AC011487.1	0.116727	4.84e-05
5345	DMRT3	0.116727	4.84e-05
5346	LRIG2-DT	0.116724	4.84e-05
5347	KRTAP9-12P	0.116712	4.85e-05
5348	PLPP3	0.116711	4.85e-05
5349	KCNK5	0.116708	4.85e-05
5350	PLCD1	0.116704	4.85e-05
5351	SH2D3A	0.116678	4.87e-05
5352	HTATSF1	0.116675	4.88e-05
5353	RPS26P13	0.116666	4.88e-05
5354	AL353150.1	0.116665	4.88e-05
5355	PFN1P1	0.11666	4.89e-05
5356	LINC02198	0.116651	4.89e-05
5357	B3GNT9	0.11665	4.89e-05
5358	THORLNC	0.116629	4.91e-05
5359	AL139095.2	0.11662	4.92e-05
5360	PDE9A	0.116605	4.93e-05
5361	AC110373.1	0.116594	4.94e-05
5362	BRMS1L	0.11659	4.94e-05
5363	SLC35F2	0.116589	4.94e-05
5364	HTR5A	0.116572	4.95e-05
5365	RPL7P2	0.116568	4.95e-05
5366	AL590226.2	0.116561	4.96e-05
5367	RELA	0.116561	4.96e-05
5368	AC139795.3	0.11656	4.96e-05
5369	SOX7	0.116559	4.96e-05
5370	RPL4P3	0.116554	4.97e-05
5371	KRT42P	0.116545	4.97e-05
5372	AC092184.1	0.116521	4.99e-05
5373	SNTG2	0.11651	5e-05
5374	AC010422.5	0.116469	5.03e-05
5375	SLPI	0.116465	5.03e-05
5376	AC024592.2	0.116433	5.06e-05
5377	RPS8P3	0.116405	5.08e-05
5378	TRIM54	0.116364	5.11e-05
5379	AC106822.1	0.116346	5.12e-05
5380	AL512353.3	0.116335	5.13e-05
5381	RYR1	0.116322	5.14e-05
5382	SLC39A7	0.11632	5.14e-05
5383	AC104852.1	0.116293	5.16e-05
5384	EBF2	0.116293	5.16e-05
5385	RPL7AP34	0.116241	5.2e-05
5386	SALL4P2	0.116223	5.22e-05
5387	AC079597.1	0.116223	5.22e-05
5388	PHGDH	0.11622	5.22e-05
5389	MTFMT	0.116194	5.24e-05
5390	MBD2	0.116155	5.27e-05
5391	AC009088.4	0.116138	5.28e-05
5392	C1S	0.116126	5.29e-05
5393	AC006148.1	0.11612	5.3e-05
5394	ZC3H18	0.116102	5.31e-05
5395	CXorf58	0.116098	5.32e-05
5396	TBC1D24	0.116059	5.35e-05
5397	MBNL2	0.116056	5.35e-05
5398	ERCC2	0.116055	5.35e-05
5399	RPL18AP15	0.116049	5.35e-05
5400	CCDC36	0.116045	5.36e-05
5401	SPATA9	0.116041	5.36e-05
5402	MIER2	0.116034	5.37e-05
5403	PEX6	0.11602	5.38e-05
5404	FAM78B	0.116007	5.39e-05
5405	DNM2	0.115989	5.4e-05
5406	AC091133.5	0.115937	5.45e-05
5407	ADGRD1	0.115908	5.47e-05
5408	WDPCP	0.115899	5.48e-05
5409	SCX	0.115877	5.49e-05
5410	NASP	0.115871	5.5e-05
5411	AD000091.1	0.115868	5.5e-05
5412	CCDC28B	0.115839	5.53e-05
5413	CNIH3-AS2	0.115808	5.55e-05
5414	AC107021.1	0.115787	5.57e-05
5415	AC078899.3	0.115765	5.59e-05
5416	KATNA1	0.115759	5.59e-05
5417	AL022329.1	0.11573	5.62e-05
5418	EIF1P3	0.115721	5.62e-05
5419	AC103563.3	0.115719	5.62e-05
5420	STAB1	0.115708	5.63e-05
5421	PKNOX2	0.115705	5.64e-05
5422	RNU6ATAC32P	0.115702	5.64e-05
5423	MTA2	0.115701	5.64e-05
5424	EIF3E	0.1157	5.64e-05
5425	AL451069.2	0.11569	5.65e-05
5426	FEM1A	0.115677	5.66e-05
5427	MIR649	0.115671	5.67e-05
5428	DMWD	0.115668	5.67e-05
5429	AC244090.3	0.115658	5.68e-05
5430	MID1IP1	0.115647	5.69e-05
5431	LINC01431	0.11564	5.69e-05
5432	TNFAIP1	0.115593	5.73e-05
5433	AC005699.1	0.115576	5.75e-05
5434	NUDT5	0.115563	5.76e-05
5435	ANGPTL1	0.115562	5.76e-05
5436	RPSAP12	0.11556	5.76e-05
5437	RPL30	0.115538	5.78e-05
5438	OXA1L	0.115525	5.79e-05
5439	FKBP9P1	0.115525	5.79e-05
5440	GPSM2	0.115505	5.81e-05
5441	AC246787.1	0.115505	5.81e-05
5442	SLCO3A1	0.11548	5.83e-05
5443	NPTXR	0.115449	5.86e-05
5444	FBXO7	0.115416	5.88e-05
5445	SH3RF3-AS1	0.115392	5.91e-05
5446	LINC02570	0.115392	5.91e-05
5447	BDKRB1	0.115382	5.91e-05
5448	RPL36AP45	0.115375	5.92e-05
5449	PRPH	0.115374	5.92e-05
5450	SRD5A1P1	0.115354	5.94e-05
5451	PITPNC1	0.115341	5.95e-05
5452	TBATA	0.115325	5.96e-05
5453	VCP	0.115321	5.97e-05
5454	AQP12A	0.115317	5.97e-05
5455	SRP68	0.115311	5.98e-05
5456	AC096922.1	0.115304	5.98e-05
5457	FXYD4	0.115269	6.01e-05
5458	RAB11B	0.115264	6.02e-05
5459	ZNF576	0.115175	6.1e-05
5460	AC092106.1	0.115155	6.12e-05
5461	AC007685.1	0.115134	6.14e-05
5462	PGLYRP4	0.115132	6.14e-05
5463	ATP5F1AP1	0.11512	6.15e-05
5464	CSKMT	0.115113	6.16e-05
5465	TMEM42	0.115092	6.17e-05
5466	KLF5	0.115091	6.18e-05
5467	ENTPD3-AS1	0.115089	6.18e-05
5468	TMEM45B	0.115084	6.18e-05
5469	EDA	0.115047	6.22e-05
5470	ARRDC1-AS1	0.115035	6.23e-05
5471	RPL34P27	0.115034	6.23e-05
5472	SVIL	0.115032	6.23e-05
5473	OSER1-DT	0.115027	6.23e-05
5474	AC092755.2	0.115024	6.24e-05
5475	XRCC6P1	0.115019	6.24e-05
5476	ECHDC1	0.115017	6.24e-05
5477	FAM32A	0.11501	6.25e-05
5478	RSU1P2	0.115	6.26e-05
5479	ARL6IP4	0.114999	6.26e-05
5480	SPATC1L	0.11499	6.27e-05
5481	RND3	0.114977	6.28e-05
5482	DNAJC27-AS1	0.114972	6.29e-05
5483	ORC6	0.114935	6.32e-05
5484	MIR497HG	0.114934	6.32e-05
5485	PRKAG2	0.114921	6.33e-05
5486	CHRND	0.114914	6.34e-05
5487	ATP4A	0.114909	6.34e-05
5488	AC004870.2	0.1149	6.35e-05
5489	LINC01940	0.114899	6.35e-05
5490	AC117409.1	0.11489	6.36e-05
5491	MEX3D	0.114885	6.37e-05
5492	AC104024.2	0.114883	6.37e-05
5493	KCNN4	0.114877	6.37e-05
5494	SNAI3-AS1	0.114871	6.38e-05
5495	HBB	0.114865	6.39e-05
5496	IFITM2	0.11486	6.39e-05
5497	AC007106.1	0.114859	6.39e-05
5498	GAGE10	0.114845	6.4e-05
5499	CARTPT	0.114842	6.41e-05
5500	RPL5P34	0.114826	6.42e-05
5501	TMEM242	0.114823	6.43e-05
5502	ROBO1	0.114821	6.43e-05
5503	AC084375.1	0.114817	6.43e-05
5504	DOCK3	0.114807	6.44e-05
5505	KCP	0.114797	6.45e-05
5506	ZNF784	0.11479	6.46e-05
5507	AC112721.1	0.114771	6.48e-05
5508	C1orf198	0.114749	6.5e-05
5509	CNNM1	0.114747	6.5e-05
5510	AP002414.1	0.114732	6.51e-05
5511	COX17P1	0.114698	6.55e-05
5512	IGF2R	0.114693	6.55e-05
5513	FRMPD4	0.114688	6.55e-05
5514	GALNT14	0.114683	6.56e-05
5515	HDHD5-AS1	0.114677	6.57e-05
5516	MPP1	0.114675	6.57e-05
5517	GOLGA7B	0.114672	6.57e-05
5518	DENND10	0.114664	6.58e-05
5519	PIP4P2	0.114659	6.58e-05
5520	LINC00184	0.114655	6.59e-05
5521	MAFTRR	0.114641	6.6e-05
5522	IL1RL2	0.114621	6.62e-05
5523	HES7	0.114614	6.63e-05
5524	AGO2	0.114583	6.66e-05
5525	C1orf185	0.114574	6.67e-05
5526	FBLIM1	0.114552	6.69e-05
5527	AL450063.1	0.114548	6.69e-05
5528	CACNB1	0.114533	6.71e-05
5529	LINC00662	0.11453	6.71e-05
5530	PGBD5	0.114519	6.72e-05
5531	COX4I1P1	0.114512	6.73e-05
5532	GALNT12	0.114484	6.76e-05
5533	AC019254.1	0.114456	6.78e-05
5534	MSH6	0.114444	6.8e-05
5535	AC004080.3	0.11443	6.81e-05
5536	LINC02521	0.114429	6.81e-05
5537	LINC02553	0.114417	6.82e-05
5538	PRMT7	0.114409	6.83e-05
5539	FOXC2-AS1	0.114386	6.85e-05
5540	RNA5SP125	0.114383	6.86e-05
5541	AC069281.2	0.11438	6.86e-05
5542	AL162511.1	0.114366	6.87e-05
5543	RPL17P1	0.11436	6.88e-05
5544	HOMER3-AS1	0.114345	6.9e-05
5545	TIMM8AP1	0.11434	6.9e-05
5546	SPSB4	0.114322	6.92e-05
5547	LYRM4	0.114319	6.92e-05
5548	CCT3	0.114285	6.96e-05
5549	PHB2	0.114282	6.96e-05
5550	OPN3	0.114273	6.97e-05
5551	TMEM61	0.114252	6.99e-05
5552	AC111149.1	0.11424	7e-05
5553	AC087385.2	0.114227	7.02e-05
5554	AC084368.1	0.114202	7.04e-05
5555	AL512324.3	0.114202	7.04e-05
5556	SERPINE2	0.114166	7.08e-05
5557	THEMIS2	0.114139	7.11e-05
5558	CSTA	0.114137	7.11e-05
5559	GFRAL	0.114132	7.12e-05
5560	LINC01448	0.11413	7.12e-05
5561	H2AX	0.114128	7.12e-05
5562	NIFK	0.114108	7.14e-05
5563	LHX5-AS1	0.114084	7.17e-05
5564	CT45A11P	0.114078	7.17e-05
5565	AC090505.1	0.114077	7.17e-05
5566	KLHL38	0.114066	7.18e-05
5567	MAP2K5	0.114044	7.21e-05
5568	LRRC25	0.114042	7.21e-05
5569	KRT9	0.114041	7.21e-05
5570	DUSP14	0.114019	7.23e-05
5571	CERNA3	0.114018	7.24e-05
5572	PKN1	0.114014	7.24e-05
5573	AC145343.1	0.114009	7.25e-05
5574	AL161781.1	0.114009	7.25e-05
5575	LRRC20	0.114007	7.25e-05
5576	U40455.1	0.113995	7.26e-05
5577	AC022916.5	0.113993	7.26e-05
5578	AC010173.1	0.113977	7.28e-05
5579	PM20D2	0.113977	7.28e-05
5580	IFNWP18	0.113956	7.3e-05
5581	MLIP	0.113953	7.31e-05
5582	IFITM4P	0.113951	7.31e-05
5583	AC008525.1	0.113939	7.32e-05
5584	SNRNP40	0.113937	7.32e-05
5585	BAK1	0.113925	7.34e-05
5586	MFGE8	0.113919	7.34e-05
5587	RPL22	0.113909	7.35e-05
5588	RPLP0	0.113905	7.36e-05
5589	ELP5	0.113904	7.36e-05
5590	MAGEA5	0.113865	7.4e-05
5591	CIDECP1	0.11384	7.43e-05
5592	KANK2	0.113832	7.44e-05
5593	OPRK1	0.113822	7.45e-05
5594	MFSD3	0.113808	7.46e-05
5595	WDR43	0.113807	7.46e-05
5596	SCAF1	0.113779	7.49e-05
5597	NEIL2	0.113773	7.5e-05
5598	AL590640.2	0.11377	7.5e-05
5599	DDIT4L	0.113768	7.51e-05
5600	RPS27P21	0.113762	7.51e-05
5601	MIR4540	0.113746	7.53e-05
5602	R3HDM4	0.113745	7.53e-05
5603	RPS23P8	0.113741	7.54e-05
5604	PA2G4P1	0.113739	7.54e-05
5605	ANO7L1	0.113736	7.54e-05
5606	SAE1	0.113732	7.55e-05
5607	TSPAN17	0.113729	7.55e-05
5608	AC004704.1	0.113723	7.56e-05
5609	KRTAP19-3	0.11362	7.67e-05
5610	BRAT1	0.1136	7.69e-05
5611	TCEAL9	0.1136	7.69e-05
5612	LRFN4	0.113589	7.71e-05
5613	IGLON5	0.113575	7.72e-05
5614	PHOSPHO1	0.113545	7.76e-05
5615	UBE2D4	0.113525	7.78e-05
5616	YARS2	0.113518	7.79e-05
5617	POFUT2	0.113514	7.79e-05
5618	LINC00346	0.113503	7.8e-05
5619	AC092155.2	0.113441	7.87e-05
5620	SPINT2	0.113435	7.88e-05
5621	AL353705.1	0.113417	7.9e-05
5622	ELOCP2	0.113416	7.9e-05
5623	AC097374.1	0.113407	7.91e-05
5624	ATP5MGP3	0.113396	7.93e-05
5625	ASB18	0.113395	7.93e-05
5626	APLP1	0.113344	7.99e-05
5627	C1QA	0.113317	8.02e-05
5628	CRK	0.113294	8.05e-05
5629	ACAP3	0.113271	8.07e-05
5630	ITGA1	0.113258	8.09e-05
5631	TNNT2	0.113244	8.1e-05
5632	POP1	0.113236	8.11e-05
5633	NANOGNB	0.113225	8.13e-05
5634	ELMO3	0.113167	8.2e-05
5635	PLN	0.113162	8.2e-05
5636	SNORD3G	0.113159	8.21e-05
5637	LINC00645	0.113156	8.21e-05
5638	BMS1P10	0.11315	8.22e-05
5639	ADAM8	0.113135	8.23e-05
5640	RNA5SP420	0.113121	8.25e-05
5641	MARK3	0.11312	8.25e-05
5642	AL590428.1	0.113117	8.26e-05
5643	AC006238.1	0.113107	8.27e-05
5644	AC096649.2	0.1131	8.28e-05
5645	LINC02330	0.113079	8.3e-05
5646	GM2A	0.113065	8.32e-05
5647	EMG1	0.113048	8.34e-05
5648	OR2V2	0.113034	8.36e-05
5649	CYP1B1	0.113012	8.38e-05
5650	AC022613.2	0.112986	8.42e-05
5651	ATP5MFP5	0.112941	8.47e-05
5652	NFKBIE	0.11294	8.47e-05
5653	EIF1P5	0.112926	8.49e-05
5654	OR7E29P	0.112919	8.5e-05
5655	AC092143.1	0.112904	8.52e-05
5656	LINC02089	0.112863	8.57e-05
5657	ART1	0.112832	8.61e-05
5658	AL121658.1	0.112816	8.63e-05
5659	COLEC11	0.112811	8.63e-05
5660	AC090114.1	0.11281	8.63e-05
5661	AP000350.5	0.112808	8.64e-05
5662	MUC22	0.112797	8.65e-05
5663	MT1P1	0.112791	8.66e-05
5664	AC083973.1	0.112781	8.67e-05
5665	AP001627.1	0.112773	8.68e-05
5666	SF3A2	0.112769	8.69e-05
5667	AC082651.4	0.112765	8.69e-05
5668	AC012322.1	0.112763	8.69e-05
5669	PPIAP33	0.112742	8.72e-05
5670	AL590302.1	0.112733	8.73e-05
5671	LINC00839	0.112727	8.74e-05
5672	MAPKAP1	0.112718	8.75e-05
5673	AL354702.1	0.112716	8.75e-05
5674	TMEM150B	0.1127	8.77e-05
5675	PGA5	0.112695	8.78e-05
5676	MZT2B	0.112692	8.78e-05
5677	AC018742.1	0.11269	8.79e-05
5678	RXRA	0.112681	8.8e-05
5679	KCTD17	0.112677	8.8e-05
5680	AC090821.4	0.112669	8.81e-05
5681	LINC01484	0.112658	8.83e-05
5682	SOHLH2	0.112651	8.84e-05
5683	RPL7P47	0.112646	8.84e-05
5684	ABLIM2	0.112631	8.86e-05
5685	SLC19A1	0.112624	8.87e-05
5686	AC091987.1	0.112616	8.88e-05
5687	ADAMTS4	0.112608	8.89e-05
5688	RPS3AP47	0.1126	8.9e-05
5689	RPL36AP36	0.112584	8.92e-05
5690	MLXIP	0.112567	8.94e-05
5691	ITGB5	0.112567	8.94e-05
5692	PIK3CB	0.112567	8.94e-05
5693	TAPBPL	0.112564	8.95e-05
5694	MFSD2A	0.112554	8.96e-05
5695	TLR2	0.112548	8.97e-05
5696	LINC00624	0.112536	8.98e-05
5697	ALOX12B	0.112531	8.99e-05
5698	AC092903.1	0.11253	8.99e-05
5699	PITPNB	0.112525	9e-05
5700	LYZL4	0.112505	9.03e-05
5701	ZNF462	0.1125	9.03e-05
5702	ELOA3C	0.112471	9.07e-05
5703	AC092171.2	0.112451	9.1e-05
5704	PSMC1P12	0.112434	9.12e-05
5705	EGFL7	0.112425	9.13e-05
5706	NWD2	0.112419	9.14e-05
5707	GAPLINC	0.112375	9.2e-05
5708	AP003973.2	0.112366	9.21e-05
5709	AC174065.1	0.112351	9.23e-05
5710	AP001823.1	0.112351	9.23e-05
5711	PAIP2B	0.112341	9.24e-05
5712	LINC00113	0.112338	9.25e-05
5713	AC010280.2	0.112335	9.25e-05
5714	ASNSP4	0.112331	9.26e-05
5715	AL031985.2	0.112305	9.29e-05
5716	HNRNPLL	0.112303	9.29e-05
5717	NPC1	0.112296	9.3e-05
5718	AC097713.2	0.112275	9.33e-05
5719	TIMM10	0.112266	9.34e-05
5720	CES1P2	0.112265	9.35e-05
5721	EVI5L	0.11225	9.37e-05
5722	APOD	0.112246	9.37e-05
5723	AC006357.1	0.112244	9.37e-05
5724	AC016876.4	0.112241	9.38e-05
5725	HHIPL2	0.112235	9.39e-05
5726	SKP2	0.11223	9.39e-05
5727	PUDPP2	0.112228	9.4e-05
5728	CREB5	0.112223	9.4e-05
5729	AC002456.1	0.112185	9.45e-05
5730	GALNT17	0.112177	9.47e-05
5731	ASB15-AS1	0.112174	9.47e-05
5732	LRWD1	0.112164	9.48e-05
5733	LINC01605	0.112162	9.49e-05
5734	BVES	0.112153	9.5e-05
5735	ADGRF5	0.112144	9.51e-05
5736	AC010528.1	0.112111	9.56e-05
5737	FAM47DP	0.112078	9.6e-05
5738	HOXD-AS2	0.112078	9.6e-05
5739	ATP5MGP2	0.112077	9.6e-05
5740	MELTF-AS1	0.112049	9.64e-05
5741	AC113133.1	0.112041	9.65e-05
5742	ZFYVE21	0.112032	9.67e-05
5743	RNA5SP387	0.112031	9.67e-05
5744	HAS2	0.11203	9.67e-05
5745	FOS	0.11199	9.73e-05
5746	DHRS1	0.111971	9.75e-05
5747	TAGLN2P1	0.111962	9.76e-05
5748	AL590787.1	0.111961	9.77e-05
5749	FKBP5	0.111954	9.77e-05
5750	LINC01937	0.11193	9.81e-05
5751	ASB4	0.111921	9.82e-05
5752	CHRNA1	0.111915	9.83e-05
5753	MRPL15P1	0.111907	9.84e-05
5754	GPR156	0.111903	9.85e-05
5755	CD81-AS1	0.111894	9.86e-05
5756	AC244505.1	0.111886	9.87e-05
5757	HAS3	0.111881	9.88e-05
5758	PRKAR2A	0.111877	9.88e-05
5759	DNASE2	0.111877	9.88e-05
5760	FPR2	0.111871	9.89e-05
[truncated: 47,765 more rows]

## Sheet: TCGA-CESC
Supplemental table 1D - genes positively correlating with HIF-metagene in TCGA-CESC RNA-seq analyses
row_num	gene	correlation	pvalue
1	SLC2A1	0.725281	3.2526e-51
2	NDRG1	0.71955	4.55907e-50
3	LDHA	0.673976	7.13902e-42
4	ALDOA	0.669202	4.2439e-41
5	PFKFB4	0.663175	3.8432e-40
6	ENO1	0.63802	2.23821e-36
7	ADM	0.627141	7.44717e-35
8	PGK1	0.602106	1.43122e-31
9	PDK1	0.59582	8.61909e-31
10	BNIP3	0.590847	3.4689e-30
11	FUT11	0.587106	9.73597e-30
12	ANKRD37	0.575839	2.01157e-28
13	PGAM1	0.570687	7.72955e-28
14	ANGPTL4	0.566163	2.47206e-27
15	HK2	0.55986	1.21301e-26
16	GPI	0.553018	6.56315e-26
17	MIR210HG	0.548895	1.78217e-25
18	VEGFA	0.546801	2.94437e-25
19	MKNK2	0.54647	3.18679e-25
20	NDUFA4L2	0.543858	5.92759e-25
21	KCTD11	0.542749	7.70117e-25
22	DDIT4	0.542325	8.51059e-25
23	PKM	0.529607	1.59533e-23
24	P4HA1	0.529186	1.75396e-23
25	AK4	0.524812	4.66613e-23
26	FAM210A	0.522702	7.44135e-23
27	GAPDH	0.516101	3.14041e-22
28	GYS1	0.514717	4.23036e-22
29	EGLN3	0.507461	1.97299e-21
30	SLC6A8	0.506663	2.33165e-21
31	BNIP3P1	0.491792	4.85253e-20
32	KDM3A	0.48141	3.70648e-19
33	PFKFB3	0.479576	5.26983e-19
34	ERO1A	0.470229	3.0685e-18
35	ALDOC	0.465499	7.3325e-18
36	C4orf3	0.464703	8.47895e-18
37	PFKP	0.459427	2.19969e-17
38	ZNF395	0.455714	4.26083e-17
39	BNIP3L	0.445839	2.37879e-16
40	VDAC2	0.445038	2.7282e-16
41	LDHAP5	0.437196	1.02414e-15
42	EDN2	0.436319	1.18505e-15
43	NPEPPS	0.427882	4.71799e-15
44	ENO2	0.425769	6.62905e-15
45	FLNB	0.422679	1.08522e-14
46	AK4P1	0.422384	1.13721e-14
47	PPFIA4	0.422337	1.14573e-14
48	KRT6A	0.421157	1.38087e-14
49	PGM1	0.416884	2.69912e-14
50	BHLHE40	0.416674	2.78867e-14
51	NOCT	0.414305	4.02597e-14
52	CDCP1	0.414003	4.21805e-14
53	MIF	0.412395	5.40145e-14
54	SLC16A1	0.41149	6.20388e-14
55	TUBA1C	0.410217	7.53424e-14
56	PLOD2	0.404874	1.68771e-13
57	LDHAP4	0.403523	2.0649e-13
58	TPI1	0.403335	2.12325e-13
59	AL158201.1	0.399627	3.67463e-13
60	KRT5	0.399362	3.82044e-13
61	TCAF2	0.398798	4.14988e-13
62	PFKL	0.39423	8.0654e-13
63	MAP2K1	0.392673	1.00911e-12
64	BNC1	0.391919	1.12434e-12
65	EGLN1	0.391768	1.14894e-12
66	HDAC3	0.391037	1.27545e-12
67	FSCN1	0.389668	1.55019e-12
68	ALDOAP1	0.386742	2.3447e-12
69	ELL2	0.386689	2.36231e-12
70	PPP4R1	0.38553	2.77994e-12
71	AC099548.2	0.385321	2.86241e-12
72	P4HA2	0.385078	2.96146e-12
73	GBE1	0.382592	4.18781e-12
74	ASB2	0.381763	4.69761e-12
75	UBC	0.380932	5.26914e-12
76	NAGS	0.3806	5.51561e-12
77	GAPDHP65	0.379816	6.14445e-12
78	COL7A1	0.378663	7.19754e-12
79	EIF4H	0.377792	8.10773e-12
80	CA9	0.377627	8.29204e-12
81	LDHAP7	0.376378	9.82875e-12
82	MALT1	0.375468	1.11197e-11
83	GAPDHP72	0.372912	1.5696e-11
84	MAP4	0.368332	2.88853e-11
85	ADK	0.368001	3.01788e-11
86	SH3GL1	0.367968	3.03105e-11
87	TUBB6	0.365702	4.08291e-11
88	CDH3	0.364984	4.48487e-11
89	UPP1	0.363603	5.3688e-11
90	FABP5P7	0.362523	6.17677e-11
91	GAPDHP44	0.361235	7.29511e-11
92	BMP2	0.358716	1.00808e-10
93	RPL17P50	0.357954	1.11108e-10
94	OVOL1	0.355462	1.52443e-10
95	ARL8B	0.354635	1.69204e-10
96	PPP1R3G	0.353241	2.01612e-10
97	MSANTD3	0.352861	2.11453e-10
98	YWHAG	0.35209	2.32834e-10
99	FAM162A	0.351752	2.42887e-10
100	SOWAHC	0.3508	2.73451e-10
101	PGM2	0.350284	2.91549e-10
102	ETF1	0.349028	3.40586e-10
103	AC084117.1	0.348585	3.59751e-10
104	SEPTIN10	0.347388	4.16862e-10
105	FOSL2	0.346829	4.46482e-10
106	NIBAN2	0.346427	4.69024e-10
107	GAPDHP60	0.346299	4.7643e-10
108	ACTG1	0.346178	4.83515e-10
109	TNFAIP1	0.346011	4.93505e-10
110	ERRFI1	0.34589	5.00831e-10
111	SNX33	0.345772	5.08117e-10
112	SHCBP1	0.344885	5.66155e-10
113	NECTIN1	0.342311	7.73444e-10
114	LOX	0.341728	8.2971e-10
115	FABP5	0.341545	8.48198e-10
116	GNAI3	0.340355	9.7853e-10
117	UBQLN1	0.339773	1.04905e-09
118	HILPDA	0.339343	1.10445e-09
119	VAMP3	0.339183	1.12574e-09
120	CDK7	0.339181	1.12598e-09
121	EIF2S1	0.338139	1.27476e-09
122	KCMF1	0.337447	1.38394e-09
123	KCTD9	0.336973	1.46389e-09
124	PKP3	0.335369	1.76898e-09
125	FER	0.335101	1.82564e-09
126	AC107021.2	0.334061	2.06261e-09
127	GNB1	0.333203	2.2804e-09
128	CA2	0.333027	2.32759e-09
129	GAPDHP63	0.332447	2.49061e-09
130	MIR210	0.332129	2.58435e-09
131	AKR7A2P1	0.331851	2.6695e-09
132	SFXN1	0.331756	2.69909e-09
133	DARS-AS1	0.331381	2.819e-09
134	PIEZO1	0.331165	2.89069e-09
135	LDHAP3	0.331028	2.9369e-09
136	POLR1D	0.331004	2.94518e-09
137	NXPH4	0.330596	3.08734e-09
138	PPP1R14B-AS1	0.330132	3.2575e-09
139	GAPDHP61	0.328252	4.04451e-09
140	SPRYD7	0.327865	4.22828e-09
141	AL355987.2	0.327422	4.44792e-09
142	RNU6-521P	0.327422	4.44792e-09
143	SLC3A2	0.32733	4.49531e-09
144	AC012085.1	0.327325	4.49754e-09
145	CSNK1A1	0.326818	4.76593e-09
146	MOB3A	0.325913	5.2839e-09
147	C8orf58	0.325819	5.34048e-09
148	SLC2A1-AS1	0.325547	5.50791e-09
149	SFN	0.325433	5.5802e-09
150	RLF	0.325128	5.77655e-09
151	HIF1A-AS3	0.324932	5.90618e-09
152	S100A10	0.324624	6.11626e-09
153	ITGA5	0.324342	6.31406e-09
154	UBAP1	0.323991	6.5698e-09
155	AL049555.1	0.323861	6.66674e-09
156	MSMO1	0.323225	7.16271e-09
157	B3GNT4	0.323119	7.24861e-09
158	OXSR1	0.322763	7.54545e-09
159	FAM83A	0.322441	7.823e-09
160	CAST	0.322181	8.05467e-09
161	NOL3	0.322112	8.11791e-09
162	TMOD3	0.321591	8.6057e-09
163	HK1	0.319934	1.03545e-08
164	CDKN1A	0.319434	1.09461e-08
165	SEMA4B	0.319275	1.11414e-08
166	FABP5P10	0.319254	1.1167e-08
167	PLIN3	0.318916	1.15937e-08
168	RALA	0.31675	1.47281e-08
169	RAD23B	0.316256	1.5549e-08
170	GAPDHP40	0.315844	1.62682e-08
171	UQCRHP2	0.315808	1.63324e-08
172	AC092756.1	0.315533	1.68331e-08
173	SEMA3F	0.315347	1.71786e-08
174	ANXA2	0.315248	1.73664e-08
175	ING2	0.314457	1.89332e-08
176	RALB	0.314445	1.89573e-08
177	STARD4	0.314086	1.97144e-08
178	PHAX	0.313589	2.08105e-08
179	PPP2R2A	0.31316	2.18022e-08
180	RABGGTA	0.313031	2.21112e-08
181	APOL1	0.312951	2.23037e-08
182	YARS1	0.312806	2.26557e-08
183	GJB3	0.312502	2.34144e-08
184	HMGCR	0.312363	2.37705e-08
185	ZNF654	0.311299	2.66663e-08
186	LINC01679	0.310826	2.80602e-08
187	GAPDHP38	0.310703	2.84324e-08
188	VAPA	0.310336	2.95765e-08
189	DUSP7	0.310333	2.9587e-08
190	RARS1	0.310289	2.97266e-08
191	PRR11	0.310284	2.97429e-08
192	TAGLN2	0.309954	3.08169e-08
193	EHD2	0.30987	3.10958e-08
194	PLOD1	0.309063	3.3902e-08
195	PLP2	0.308903	3.44871e-08
196	SOX15	0.30887	3.4606e-08
197	UCN2	0.308853	3.46695e-08
198	RPL17	0.308027	3.78628e-08
199	PPP1R3B	0.307537	3.98923e-08
200	AP3S1	0.307503	4.00347e-08
201	LAMB3	0.307186	4.14044e-08
202	COPS2	0.307093	4.18186e-08
203	SLC16A3	0.306564	4.42302e-08
204	KRT16	0.306113	4.63912e-08
205	SKA1	0.30609	4.65025e-08
206	MAP7D1	0.305624	4.88501e-08
207	MAPK6	0.30554	4.92882e-08
208	TXNDC17	0.305195	5.11132e-08
209	SMIM3	0.305041	5.19506e-08
210	OR2W3	0.304898	5.27395e-08
211	AC114803.1	0.304186	5.68352e-08
212	TMEM91	0.30406	5.75913e-08
213	AGFG1	0.303999	5.79643e-08
214	TNK1	0.303328	6.21821e-08
215	RNF187	0.303271	6.25559e-08
216	SERBP1	0.303093	6.37325e-08
217	CCNB1	0.302896	6.50561e-08
218	SHMT2	0.302761	6.59831e-08
219	KRT17	0.302682	6.65277e-08
220	KDM4B	0.302618	6.69739e-08
221	VDAC1	0.302014	7.13233e-08
222	KLF6	0.301833	7.26857e-08
223	TPD52L2	0.301379	7.61948e-08
224	MXD1	0.300915	7.99569e-08
225	TKT	0.300836	8.06141e-08
226	LNCSRLR	0.300825	8.07058e-08
227	AL109946.1	0.300611	8.2516e-08
228	NFIL3	0.300487	8.35814e-08
229	TGFB1	0.3002	8.61025e-08
230	RIOK3	0.299377	9.37386e-08
231	FAM83A-AS1	0.299294	9.45421e-08
232	TRAF3IP2	0.299141	9.60419e-08
233	YWHAZ	0.298162	1.06218e-07
234	EDEM1	0.297705	1.11309e-07
235	FAM83B	0.297305	1.15963e-07
236	LSS	0.296827	1.21776e-07
237	SNAPC1	0.296653	1.23949e-07
238	TRIM29	0.29594	1.33288e-07
239	CDCA4	0.29573	1.3617e-07
240	AHNAK	0.295593	1.38077e-07
241	WASF2	0.294905	1.48069e-07
242	CSTB	0.294462	1.54862e-07
243	EIF5A	0.293771	1.66066e-07
244	LDHAP1	0.29332	1.73795e-07
245	PGF	0.292205	1.94397e-07
246	APLN	0.291911	2.00228e-07
247	CNIH1	0.291552	2.07544e-07
248	G3BP1	0.291443	2.09815e-07
249	LINC01605	0.291095	2.17249e-07
250	MIR193BHG	0.290506	2.304e-07
251	PGAM4	0.290124	2.39345e-07
252	GART	0.289538	2.53697e-07
253	PPARD	0.289461	2.55633e-07
254	FGF11	0.28899	2.67875e-07
255	UBE2G1	0.288984	2.6802e-07
256	TNFAIP3	0.288579	2.78988e-07
257	AC098818.3	0.288508	2.80968e-07
258	STC2	0.288254	2.88092e-07
259	CSE1L	0.287829	3.00433e-07
260	PKMP1	0.287143	3.21458e-07
261	NCS1	0.28705	3.24392e-07
262	AC067931.1	0.286254	3.50787e-07
263	HK2P1	0.286008	3.59347e-07
264	MXI1	0.285967	3.60799e-07
265	KLF10	0.285901	3.63142e-07
266	MSN	0.285633	3.7276e-07
267	LONP1	0.285417	3.80721e-07
268	ACTB	0.284903	4.00319e-07
269	HRAS	0.284184	4.29377e-07
270	DAPK3	0.283953	4.39103e-07
271	FABP5P3	0.283867	4.42774e-07
272	GRPEL2	0.283778	4.4663e-07
273	DSE	0.283637	4.52796e-07
274	EIF2S2	0.282977	4.82684e-07
275	AHNAK2	0.282664	4.9757e-07
276	LRRC42	0.282211	5.19785e-07
277	AC099570.2	0.2822	5.20378e-07
278	KLF7	0.281482	5.57655e-07
279	PPME1	0.28129	5.68045e-07
280	ZBTB17	0.281208	5.72506e-07
281	FAM83F	0.280568	6.08819e-07
282	AC104046.1	0.280423	6.17352e-07
283	FBXO45	0.280354	6.21431e-07
284	RAN	0.27969	6.62192e-07
285	DSP	0.279674	6.63178e-07
286	OSMR	0.279504	6.74068e-07
287	ANLN	0.279457	6.77093e-07
288	MIR129-2	0.279327	6.85585e-07
289	PYGL	0.279253	6.90436e-07
290	GAPDHP68	0.279064	7.02954e-07
291	NOB1	0.279062	7.03093e-07
292	FAM83H	0.27896	7.09941e-07
293	EMC1	0.278483	7.42974e-07
294	IMPA2	0.278174	7.65064e-07
295	CAV2	0.276754	8.75227e-07
296	GAPDHP64	0.27646	8.99881e-07
297	TINF2	0.275991	9.40595e-07
298	SLC38A2	0.275884	9.50135e-07
299	CMIP	0.27586	9.52285e-07
53644	AC048341.1	-0.275629	9.73207e-07
53645	CD302	-0.275691	9.67537e-07
53646	DPY19L3	-0.276008	9.39093e-07
53647	CLHC1	-0.276203	9.21998e-07
53648	TRAK2	-0.276631	8.85482e-07
53649	AL132780.5	-0.27695	8.59234e-07
53650	SLC39A11	-0.277309	8.30524e-07
53651	ITGA8	-0.277514	8.14524e-07
53652	GCC2	-0.277562	8.10872e-07
53653	ETFBKMT	-0.27758	8.09446e-07
53654	RNF103	-0.27772	7.98816e-07
53655	IKZF4	-0.277863	7.87994e-07
53656	AF111169.3	-0.278537	7.39121e-07
53657	SLC16A6P1	-0.278953	7.10416e-07
53658	LINC01474	-0.278955	7.1031e-07
53659	RNPC3	-0.279379	6.82186e-07
53660	STK36	-0.279558	6.70631e-07
53661	PAQR8	-0.279721	6.60266e-07
53662	ATXN7L1	-0.280006	6.42474e-07
53663	AC021321.1	-0.280415	6.17783e-07
53664	HSH2D	-0.280471	6.14507e-07
53665	TDRD6	-0.280588	6.07631e-07
53666	FAM81A	-0.28077	5.97129e-07
53667	FRAT1	-0.281524	5.55413e-07
53668	LINC00954	-0.282708	4.95455e-07
53669	AL353898.3	-0.283194	4.72654e-07
53670	DDAH1	-0.28347	4.60185e-07
53671	ORAI2	-0.283697	4.50182e-07
53672	MBTD1	-0.283777	4.46683e-07
53673	AC093010.3	-0.283923	4.40387e-07
53674	ANKDD1A	-0.284092	4.33233e-07
53675	NSUN7	-0.28426	4.26187e-07
53676	HOXB5	-0.284311	4.24073e-07
53677	BDH2	-0.285759	3.68201e-07
53678	ASRGL1	-0.285793	3.66989e-07
53679	EEPD1	-0.285953	3.61298e-07
53680	LZTS3	-0.286256	3.50722e-07
53681	HOXB-AS2	-0.286429	3.44826e-07
53682	PSMA3-AS1	-0.28643	3.44785e-07
53683	Z97832.2	-0.286464	3.43645e-07
53684	AC242426.2	-0.28681	3.32144e-07
53685	KLHDC2	-0.286996	3.26141e-07
53686	COL9A2	-0.288155	2.90939e-07
53687	RABGAP1L	-0.288334	2.85826e-07
53688	AC063948.1	-0.288609	2.78157e-07
53689	AC087741.1	-0.288795	2.73079e-07
53690	AC018926.1	-0.289209	2.62125e-07
53691	SLC2A10	-0.289391	2.57432e-07
53692	C14orf93	-0.28945	2.55916e-07
53693	AC008555.7	-0.289534	2.53789e-07
53694	DEPTOR	-0.289826	2.46545e-07
53695	HOXB2	-0.290166	2.38334e-07
53696	ILDR1	-0.290453	2.31615e-07
53697	PIWIL4	-0.290937	2.20703e-07
53698	HHAT	-0.290956	2.20289e-07
53699	PATZ1	-0.291133	2.16429e-07
53700	C1orf198	-0.291203	2.14929e-07
53701	AMY2B	-0.291225	2.14457e-07
53702	TTC34	-0.291399	2.10741e-07
53703	NR3C2	-0.291488	2.08881e-07
53704	GDPD1	-0.291659	2.05348e-07
53705	DPY19L2	-0.29187	2.0104e-07
53706	MAN1C1	-0.292741	1.84219e-07
53707	LY75	-0.293646	1.68175e-07
53708	AC025171.3	-0.293732	1.66722e-07
53709	AC025171.2	-0.29375	1.66419e-07
53710	AC009779.4	-0.29394	1.63258e-07
53711	MTMR9LP	-0.294036	1.61676e-07
53712	LINC01359	-0.294068	1.61161e-07
53713	AC093726.1	-0.294984	1.46883e-07
53714	SYTL2	-0.295377	1.41151e-07
53715	INSR	-0.295838	1.34687e-07
53716	TNRC6C	-0.296093	1.31232e-07
53717	WASHC2A	-0.296187	1.29979e-07
53718	C2CD5	-0.296643	1.24076e-07
53719	LINC02390	-0.298549	1.02081e-07
53720	ARL1	-0.299228	9.51926e-08
53721	SLC25A29	-0.299419	9.3336e-08
53722	NR2F2	-0.300172	8.63507e-08
53723	CCDC30	-0.300729	8.15131e-08
53724	PCMTD2	-0.301435	7.57582e-08
53725	ARHGAP12	-0.301755	7.3275e-08
53726	RABL2A	-0.303957	5.82163e-08
53727	NFATC2	-0.304008	5.79066e-08
53728	GRAMD1C	-0.30429	5.62203e-08
53729	SEC24B-AS1	-0.304653	5.41121e-08
53730	TP53I11	-0.305099	5.16325e-08
53731	EPC1	-0.305234	5.09032e-08
53732	IFT172	-0.306176	4.60859e-08
53733	AGBL3	-0.306859	4.28673e-08
53734	UCP2	-0.307207	4.13159e-08
53735	MCF2L	-0.307449	4.02674e-08
53736	CDC14A	-0.307481	4.01305e-08
53737	MBOAT1	-0.30926	3.31939e-08
53738	WASHC2C	-0.310808	2.81148e-08
53739	AL591895.1	-0.310814	2.80942e-08
53740	HNMT	-0.312512	2.339e-08
53741	ETNK1	-0.31425	1.9365e-08
53742	CCPG1	-0.316023	1.59528e-08
53743	KANSL1L-AS1	-0.317728	1.32227e-08
53744	AL138831.3	-0.317976	1.28661e-08
53745	TTC23L	-0.318089	1.27057e-08
53746	CERKL	-0.320206	1.00452e-08
53747	RNF157	-0.320506	9.71465e-09
53748	PPM1H	-0.324051	6.52529e-09
53749	ZNF37BP	-0.324917	5.91626e-09
53750	ZFAND4	-0.325624	5.45986e-09
53751	TRAF5	-0.327367	4.47634e-09
53752	CHIC1	-0.331342	2.83199e-09
53753	RANBP17	-0.332336	2.52286e-09
53754	AC092375.2	-0.334585	1.93972e-09
53755	HOXB3	-0.339967	1.02502e-09
53756	SPATA13	-0.343523	6.67975e-10
53757	CARD8	-0.346371	4.72224e-10
53758	Z73965.1	-0.347336	4.1952e-10
53759	ZNF652	-0.34846	3.6535e-10
53760	ISCU	-0.350264	2.92267e-10
53761	SUOX	-0.353011	2.07507e-10
53762	RRN3P1	-0.375003	1.18423e-11
53763	PLA1A	-0.385906	2.63695e-12
53764	CASTOR3	-0.402248	2.4954e-13

## Sheet: TCGA-CHOL
Supplemental table 1E - genes positively correlating with HIF-metagene in TCGA-CHOL RNA-seq analyses
row_num	gene	correlation	pvalue
35	GFPT2	0.622343	5.01e-06
54	RPL21P91	0.593738	1.71e-05
56	POT1-AS1	0.584323	2.51e-05
68	PPFIA2	0.574295	3.71e-05
104	PAM	0.550258	9.01e-05

## Sheet: TCGA-COAD
Supplemental table 1F - genes positively correlating with HIF-metagene in TCGA-COAD RNA-seq analyses
row_num	gene	correlation	pvalue
1	SLC16A3	0.688238	3.08988e-73
2	EGLN3	0.631332	2.11761e-58
3	MIR210HG	0.620646	5.95205e-56
4	PGAM1	0.615271	9.35008e-55
5	ADM	0.604739	1.77494e-52
6	P4HA1	0.597298	6.43042e-51
7	SEMA4B	0.594972	1.93821e-50
8	ENO2	0.586118	1.19026e-48
9	PFKP	0.583268	4.36031e-48
10	PFKFB3	0.573338	3.64591e-46
11	PKM	0.555573	6.95004e-43
12	BNIP3L	0.543964	7.6034e-41
13	ALDOA	0.541484	2.02527e-40
14	SLC6A8	0.528542	2.95034e-38
15	RNF19B	0.528161	3.40515e-38
16	DDIT4	0.522436	2.87408e-37
17	LDHA	0.521556	3.9756e-37
18	NDRG1	0.519925	7.234e-37
19	ANGPTL4	0.514613	4.96905e-36
20	PFKFB4	0.514397	5.37152e-36
21	ANKRD37	0.512454	1.07733e-35
22	P4HA2	0.511827	1.34694e-35
23	TNIP1	0.497125	2.23891e-33
24	ENO1	0.484398	1.53849e-31
25	ALKBH5	0.483201	2.26953e-31
26	PLAUR	0.478391	1.06607e-30
27	ERO1A	0.478091	1.17316e-30
28	CA9	0.477432	1.44687e-30
29	PLOD1	0.477375	1.47349e-30
30	CDCP1	0.477216	1.54958e-30
31	FUT11	0.473492	5.02545e-30
32	ALDOC	0.472501	6.85503e-30
33	GBE1	0.466359	4.59546e-29
34	GAPDH	0.46424	8.78271e-29
35	RHOF	0.461569	1.9738e-28
36	KDM4B	0.454165	1.79526e-27
37	LRP10	0.44966	6.7006e-27
38	P4HB	0.4488	8.59711e-27
39	GJB5	0.446421	1.70658e-26
40	CDC42EP2	0.44625	1.79256e-26
41	RPL17P50	0.445874	1.99653e-26
42	NIBAN2	0.442993	4.541e-26
43	PTPRR	0.442193	5.69711e-26
44	FLII	0.435734	3.47728e-25
45	EHD1	0.434758	4.55521e-25
46	SREBF1	0.433601	6.26714e-25
47	CYB5D2	0.433158	7.07811e-25
48	MAP3K6	0.432763	7.88941e-25
49	GAS2L1	0.432701	8.02496e-25
50	CDC42EP1	0.43142	1.1394e-24
51	DNM2	0.4309	1.31315e-24
52	FAHD2P1	0.430235	1.57417e-24
53	SDHA	0.429492	1.92622e-24
54	WDR54	0.428582	2.46477e-24
55	TPI1	0.425524	5.61402e-24
56	C4orf3	0.418494	3.60949e-23
57	PCSK9	0.41829	3.8069e-23
58	PPARD	0.417813	4.31246e-23
59	TMEM45A	0.417598	4.56081e-23
60	ALAS1	0.416739	5.70427e-23
61	SGPP2	0.41659	5.93104e-23
62	PLXNB2	0.416312	6.37396e-23
63	LMNA	0.416033	6.85381e-23
64	MPI	0.415467	7.93543e-23
65	RELT	0.414446	1.03322e-22
66	TENT5A	0.414415	1.04149e-22
67	SFN	0.413664	1.26399e-22
68	PPP4R1	0.412837	1.56356e-22
69	C11orf24	0.412583	1.66884e-22
70	MED15	0.412177	1.85186e-22
71	KCTD11	0.41144	2.23576e-22
72	IL1RN	0.410993	2.50591e-22
73	HK2	0.407538	6.01941e-22
74	VPS18	0.406931	7.01237e-22
75	DUSP4	0.406376	8.06324e-22
76	FLNB	0.406177	8.47697e-22
77	KRT19	0.406175	8.4808e-22
78	FAM114A1	0.403503	1.6532e-21
79	GPI	0.403188	1.78772e-21
80	DDB2	0.402412	2.1673e-21
81	RAP2B	0.400851	3.18807e-21
82	MCU	0.40052	3.45903e-21
83	PHF23	0.39965	4.28368e-21
84	NFKBIA	0.399577	4.36163e-21
85	SFXN1	0.398803	5.2718e-21
86	TTC7A	0.39807	6.30696e-21
87	MUC1	0.392682	2.32222e-20
88	ITGA3	0.392057	2.69767e-20
89	LMF2	0.391012	3.46169e-20
90	ITGB4	0.390751	3.68441e-20
91	NDUFA4L2	0.39046	3.94841e-20
92	TMEM92	0.388095	6.91456e-20
93	PFN1	0.387459	8.03407e-20
94	DNAAF3	0.38719	8.55818e-20
95	EZR	0.386867	9.23318e-20
96	CIB1	0.386283	1.05917e-19
97	HPSE	0.385977	1.13787e-19
98	FHL2	0.384675	1.54265e-19
99	ISG20	0.384184	1.7297e-19
100	TIMM22	0.384133	1.75023e-19
101	IER5	0.383377	2.08668e-19
102	NDEL1	0.383285	2.13171e-19
103	IL17RA	0.38306	2.24597e-19
104	ATP9B	0.383024	2.2648e-19
105	NFKB2	0.381862	2.96384e-19
106	SBNO2	0.381311	3.36542e-19
107	CTSD	0.380944	3.66295e-19
108	NPC1	0.380354	4.19452e-19
109	C8orf58	0.380234	4.31188e-19
110	SLC11A1	0.380215	4.33145e-19
111	SERPINB8	0.380022	4.52746e-19
112	NOCT	0.379703	4.87059e-19
113	MYO1E	0.379633	4.9501e-19
114	HEXIM1	0.378725	6.0929e-19
115	NIPA1	0.377735	7.63771e-19
116	PPP1R13L	0.377599	7.87719e-19
117	TRIM47	0.376139	1.09727e-18
118	KCNK1	0.375416	1.29241e-18
119	RAB3A	0.374244	1.68323e-18
120	ASPHD2	0.374199	1.70022e-18
121	TNFSF9	0.373486	1.99542e-18
122	IQCD	0.372397	2.54677e-18
123	CALR	0.371648	3.01071e-18
124	C4orf47	0.370427	3.95024e-18
125	SEC24D	0.370014	4.32906e-18
126	CTDP1	0.36999	4.35262e-18
127	CD276	0.369931	4.40932e-18
128	MAP2K1	0.369002	5.41566e-18
129	MBP	0.368593	5.92813e-18
130	BORCS6	0.367843	6.99304e-18
131	RCOR1	0.367382	7.7393e-18
132	MGAT1	0.366667	9.05344e-18
133	APOL2	0.365841	1.08452e-17
134	GNB1	0.365556	1.15425e-17
135	PLEK2	0.365296	1.22156e-17
136	RHOG	0.365106	1.27343e-17
137	HS3ST1	0.36509	1.27775e-17
138	RAB35	0.364889	1.335e-17
139	DARS-AS1	0.364886	1.33588e-17
140	TPGS2	0.364785	1.36539e-17
141	GLG1	0.364727	1.38282e-17
142	S100A16	0.364666	1.40124e-17
143	RELL1	0.364654	1.405e-17
144	TNK1	0.363772	1.7017e-17
145	ING2	0.363554	1.78392e-17
146	FUT8	0.36302	2.00267e-17
147	PML	0.362834	2.08505e-17
148	GMEB1	0.362161	2.41128e-17
149	BCAR1	0.361959	2.51873e-17
150	MYO1C	0.36171	2.657e-17
151	CDKN1A	0.361617	2.71074e-17
152	TCAF2	0.361405	2.83774e-17
153	AC021534.1	0.360347	3.56091e-17
154	ACTG1	0.36	3.83638e-17
155	TMEM229B	0.359382	4.37779e-17
156	PNPLA3	0.359132	4.61748e-17
157	QSOX1	0.358623	5.14683e-17
158	RPH3AL	0.358586	5.1883e-17
159	PSMD9	0.358245	5.57886e-17
160	F3	0.357482	6.56049e-17
161	NUDT8	0.357157	7.02799e-17
162	CYSTM1	0.357	7.26624e-17
163	BCL3	0.356601	7.90567e-17
164	PDK1	0.356451	8.16078e-17
165	COPG1	0.356148	8.7e-17
166	LDLR	0.35589	9.18736e-17
167	PPP2R5B	0.355836	9.29268e-17
168	DOCK5	0.355828	9.30813e-17
169	BAG3	0.355694	9.57413e-17
170	ANXA2	0.355554	9.86167e-17
171	ITPK1	0.355536	9.89838e-17
172	CYB5R3	0.35522	1.058e-16
173	GTPBP1	0.355088	1.08785e-16
174	CDR2L	0.354995	1.10936e-16
175	GBF1	0.354481	1.23574e-16
176	CRELD2	0.354026	1.35965e-16
177	KDM6B	0.353683	1.4608e-16
178	CLSTN1	0.3535	1.51787e-16
179	GNAI2	0.353465	1.52906e-16
180	TRIM7	0.353385	1.55494e-16
181	PPFIA4	0.352988	1.68944e-16
182	TYMS	0.352907	1.71794e-16
183	PLIN3	0.352547	1.85208e-16
184	FECH	0.351679	2.21871e-16
185	ADGRG6	0.351401	2.35063e-16
186	TREM1	0.351332	2.38471e-16
187	EIF5A	0.35089	2.61352e-16
188	SLC25A37	0.350736	2.69817e-16
189	MUC5B	0.349704	3.33998e-16
190	BHLHE40	0.349446	3.52261e-16
191	ZNF488	0.349367	3.58026e-16
192	VNN2	0.348807	4.01784e-16
193	RTN4R	0.348479	4.29827e-16
194	IFITM10	0.348166	4.58358e-16
195	TUBB2A	0.348016	4.72716e-16
196	ERRFI1	0.348015	4.72814e-16
197	ELAC2	0.347996	4.74678e-16
198	CXXC1	0.347924	4.81702e-16
199	AP001816.1	0.347617	5.13037e-16
200	GJB4	0.347399	5.36473e-16
201	TFAP2A	0.347385	5.37917e-16
202	PRAG1	0.346638	6.26724e-16
203	BARX2	0.346439	6.52661e-16
204	BMP2	0.346122	6.96173e-16
205	MALL	0.346009	7.12423e-16
206	PARP12	0.345616	7.71743e-16
207	AP5B1	0.34535	8.14667e-16
208	FXR2	0.345157	8.47165e-16
209	TICAM1	0.345148	8.48772e-16
210	S100A14	0.345113	8.54843e-16
211	ACTB	0.345079	8.60698e-16
212	BMP1	0.345072	8.61897e-16
213	XPNPEP1	0.344836	9.04167e-16
214	RNF183	0.344728	9.24332e-16
215	SLC39A7	0.344692	9.31036e-16
216	MBD1	0.344624	9.43993e-16
217	DUSP7	0.344298	1.00847e-15
218	GMPPB	0.344285	1.01107e-15
219	SLC37A1	0.344258	1.01654e-15
220	RAB27B	0.344063	1.05749e-15
221	ANTXR2	0.344011	1.06861e-15
222	SLC9A1	0.343806	1.11396e-15
223	TK1	0.342425	1.4715e-15
224	RNF122	0.342056	1.58457e-15
225	TMEM102	0.341444	1.79155e-15
226	PLK2	0.341414	1.80233e-15
227	TNFAIP8	0.341357	1.82296e-15
228	MAFF	0.341317	1.83766e-15
229	DLST	0.341187	1.88612e-15
230	MTFP1	0.340661	2.0952e-15
231	CTXN1	0.340515	2.15733e-15
232	TOB2	0.34047	2.17703e-15
233	ATPAF2	0.340322	2.24214e-15
234	KIFC3	0.34027	2.26527e-15
235	FNTB	0.340259	2.27059e-15
236	PLK3	0.340017	2.38251e-15
237	LGALS3BP	0.339973	2.40355e-15
238	GDPGP1	0.339877	2.45007e-15
239	MCM5	0.339488	2.64712e-15
240	AHDC1	0.339429	2.67868e-15
241	MYRF	0.339383	2.70328e-15
242	NLRX1	0.33933	2.73175e-15
243	PSMB6	0.339172	2.81929e-15
244	TRIM15	0.339051	2.88755e-15
245	SNAI3	0.338737	3.073e-15
246	CDC42BPB	0.338629	3.1399e-15
247	MYOF	0.338285	3.36129e-15
248	PSMD10P2	0.338244	3.38845e-15
249	CXCL16	0.337946	3.59502e-15
250	WRAP53	0.337891	3.63398e-15
251	ATP5F1A	0.337505	3.92199e-15
252	TRABD	0.337372	4.02682e-15
253	HK1	0.337324	4.06474e-15
254	CABIN1	0.337177	4.18423e-15
255	MOB3A	0.336887	4.4304e-15
256	ATP2A2	0.336709	4.5891e-15
257	IL4I1	0.336593	4.6948e-15
258	LAMB3	0.336346	4.92815e-15
259	SLC66A2	0.336278	4.99514e-15
260	RHOV	0.335763	5.52676e-15
261	LRPAP1	0.335619	5.68519e-15
262	RAB8A	0.33544	5.88802e-15
263	MPDU1	0.335398	5.93676e-15
264	TGFA	0.335152	6.22959e-15
265	USP43	0.334916	6.52447e-15
266	SLC31A2	0.334796	6.67978e-15
267	YWHAH	0.334755	6.73297e-15
268	VAPA	0.33461	6.92719e-15
269	LRFN3	0.334547	7.01225e-15
270	KLHL25	0.33426	7.41639e-15
271	ARFGAP3	0.334196	7.51049e-15
272	NECTIN2	0.33389	7.97239e-15
273	NACC1	0.333658	8.34049e-15
274	AGPAT4	0.333568	8.48762e-15
275	PGAM4	0.333453	8.67993e-15
276	B3GNT4	0.333312	8.9211e-15
277	WDR45B	0.332925	9.61775e-15
278	FBXW5	0.332314	1.08283e-14
279	NUMB	0.332055	1.13857e-14
280	P2RY2	0.332009	1.14891e-14
281	ALOXE3	0.331704	1.2187e-14
282	TMED10	0.331699	1.21982e-14
283	NUDT18	0.331471	1.27484e-14
284	TRIM16	0.331279	1.32286e-14
285	MYO1G	0.331021	1.39039e-14
286	MED11	0.330975	1.40276e-14
287	ACP2	0.330794	1.45268e-14
288	MAP1S	0.33075	1.46505e-14
289	SLC35C1	0.330223	1.62158e-14
290	AGAP2-AS1	0.330157	1.6422e-14
291	FA2H	0.329358	1.9146e-14
292	ATG7	0.328584	2.22041e-14
293	GMPPA	0.328553	2.23366e-14
294	VPS53	0.328397	2.30101e-14
295	GNA15	0.328191	2.3932e-14
296	GSTZ1	0.327926	2.5176e-14
297	CTDNEP1	0.327923	2.51888e-14
298	DAPP1	0.327603	2.67713e-14
299	MT2A	0.327401	2.78209e-14
300	GJB3	0.327387	2.78977e-14
301	KCNK6	0.327291	2.84113e-14
302	CENPM	0.326838	3.09684e-14
303	RELB	0.326801	3.11882e-14
304	PAFAH1B1	0.326313	3.42142e-14
305	TCIRG1	0.325224	4.20374e-14
306	SH3BGRL3	0.325191	4.23035e-14
307	PRSS12	0.324947	4.42955e-14
308	AGRN	0.324781	4.57051e-14
309	TBC1D10A	0.324688	4.6513e-14
310	ICMT	0.324586	4.74102e-14
311	PRPF8	0.324414	4.89707e-14
312	CDK9	0.324152	5.14477e-14
313	PGK1	0.324061	5.23367e-14
314	MRTFA	0.324005	5.2893e-14
315	RGS3	0.323987	5.30695e-14
316	TAPBP	0.323953	5.3412e-14
317	PTPRH	0.32393	5.36413e-14
318	AC068580.3	0.323875	5.42008e-14
319	ASAP2	0.323828	5.46755e-14
320	MKRN2OS	0.323573	5.73645e-14
321	VILL	0.322653	6.81558e-14
322	ZFYVE19	0.32233	7.23926e-14
323	NKX3-1	0.322145	7.49319e-14
324	IL1A	0.322138	7.503e-14
325	ADNP2	0.322068	7.6021e-14
326	MYDGF	0.321787	8.01064e-14
327	FSCN1	0.321772	8.03435e-14
328	PLOD2	0.321641	8.23222e-14
329	CITED2	0.321619	8.26546e-14
330	GCNT3	0.321552	8.36974e-14
331	ZFYVE1	0.321484	8.47598e-14
332	CALM3	0.321188	8.95587e-14
333	PDZK1IP1	0.321009	9.26064e-14
334	HAPLN3	0.32072	9.7698e-14
335	CD82	0.320672	9.85879e-14
336	PDLIM2	0.320318	1.05279e-13
337	SPHK1	0.320172	1.08151e-13
338	C4BPB	0.320124	1.09124e-13
339	FICD	0.319913	1.13479e-13
340	PELI3	0.319731	1.17361e-13
341	DYNC1H1	0.319683	1.1842e-13
342	APOL1	0.319558	1.21184e-13
343	HCAR3	0.319504	1.2239e-13
344	ALOX5AP	0.31947	1.23165e-13
345	PLEC	0.319468	1.232e-13
346	LHFPL2	0.319382	1.2518e-13
347	PELO	0.319331	1.26363e-13
348	CHPF	0.319185	1.29812e-13
349	TOP3A	0.318966	1.35179e-13
350	RAC2	0.318961	1.35313e-13
351	ITPRIP	0.318594	1.44781e-13
352	PTAFR	0.318546	1.46071e-13
353	TSPAN3	0.31823	1.54794e-13
354	PAX9	0.318171	1.5651e-13
355	TUBGCP2	0.318045	1.60171e-13
356	RNASEK	0.318022	1.60853e-13
357	ATP6V1B2	0.31786	1.65709e-13
358	AC005703.6	0.317678	1.71343e-13
359	PITPNC1	0.317608	1.73564e-13
360	HCAR2	0.31735	1.81977e-13
361	U47924.2	0.317308	1.83377e-13
362	MST1R	0.317172	1.88016e-13
363	ACTR1A	0.317019	1.93341e-13
364	PLA2G3	0.316975	1.9492e-13
365	AKT1	0.316842	1.99726e-13
366	EPHA2	0.316701	2.04944e-13
367	NRGN	0.316312	2.2003e-13
368	SLC25A1	0.316004	2.32738e-13
369	TLCD3A	0.315579	2.51516e-13
370	AC068580.4	0.315537	2.53461e-13
371	HIF1A	0.315492	2.55541e-13
372	FOSL2	0.315381	2.60763e-13
373	AP1B1	0.315307	2.64287e-13
374	TNNT1	0.314725	2.93762e-13
375	GADD45A	0.314635	2.98628e-13
376	CLK3	0.314523	3.04712e-13
377	HSPA5	0.314352	3.14337e-13
378	C12orf57	0.31434	3.15015e-13
379	CNDP2	0.3141	3.28998e-13
380	ICAM1	0.314071	3.30733e-13
381	ELMSAN1	0.313994	3.35415e-13
382	GPRC5C	0.313954	3.37867e-13
383	MINK1	0.313905	3.40874e-13
384	ZCCHC2	0.313702	3.53584e-13
385	CD55	0.313494	3.67157e-13
386	S1PR2	0.313461	3.69346e-13
387	CLEC5A	0.313426	3.71718e-13
388	REEP4	0.313405	3.73129e-13
389	LDHAP3	0.313372	3.75305e-13
390	ABHD4	0.313103	3.94008e-13
391	CD300A	0.312571	4.33711e-13
392	CTNNA1	0.312477	4.41089e-13
393	HYAL1	0.312245	4.59858e-13
394	SEC13	0.312156	4.67266e-13
395	SPTLC2	0.312023	4.78633e-13
396	FAM214B	0.311802	4.97957e-13
397	EFNA5	0.311736	5.03921e-13
398	POLG	0.311713	5.06004e-13
399	FAM171A2	0.311656	5.11182e-13
400	INO80C	0.311449	5.30555e-13
401	SERTAD2	0.311385	5.36676e-13
402	TNFRSF1A	0.31095	5.80168e-13
403	PFKL	0.310901	5.85252e-13
404	CCL3	0.310865	5.89055e-13
405	RCOR2	0.310863	5.893e-13
406	DEGS2	0.310618	6.15647e-13
407	CTSB	0.31044	6.35585e-13
408	CDC42EP4	0.310372	6.43305e-13
409	TSPAN14	0.310296	6.52144e-13
410	CCL3L3	0.310198	6.63625e-13
411	OSM	0.309641	7.33015e-13
412	BSG	0.309532	7.47357e-13
413	NLRP3	0.309423	7.61991e-13
414	LDHAP7	0.309215	7.90684e-13
415	LRRC8A	0.30909	8.08428e-13
416	PLLP	0.308993	8.22476e-13
417	RNF121	0.308724	8.62746e-13
418	SPON1	0.308607	8.80859e-13
419	EPS8L1	0.308585	8.84314e-13
420	SLC1A1	0.308469	9.02668e-13
421	SPRYD3	0.308444	9.06768e-13
422	TREML3P	0.30816	9.53526e-13
423	LPIN1	0.307911	9.96411e-13
424	STYK1	0.307631	1.04702e-12
425	MEGF6	0.307434	1.08404e-12
426	TEDC1	0.307216	1.12677e-12
427	PLCB3	0.307141	1.14176e-12
428	PPCDC	0.307118	1.14639e-12
429	BAK1	0.30687	1.19761e-12
430	DSC2	0.306793	1.21391e-12
431	VSIR	0.306561	1.26449e-12
432	SDCBP2	0.306513	1.27537e-12
433	MTA2	0.306436	1.29276e-12
434	FCGR2B	0.306358	1.31059e-12
435	TNFRSF21	0.306169	1.35493e-12
436	SOCS6	0.306154	1.35848e-12
437	FGFBP1	0.306088	1.37431e-12
438	DHRS1	0.306017	1.39158e-12
439	GUCA1A	0.305754	1.45731e-12
440	IFITM4P	0.305688	1.47422e-12
441	RPS6KA1	0.30563	1.48943e-12
442	HECTD3	0.305178	1.61209e-12
443	RIMKLA	0.305107	1.63226e-12
444	ITGB7	0.305069	1.64307e-12
445	GPR84	0.304966	1.67316e-12
446	EDEM1	0.304856	1.70568e-12
447	AC022784.1	0.304522	1.80821e-12
448	ARHGAP32	0.304519	1.80896e-12
449	TLNRD1	0.304216	1.9073e-12
450	GRN	0.304178	1.92004e-12
451	EHBP1L1	0.303638	2.10929e-12
452	TSPAN4	0.303626	2.11382e-12
453	TNFSF13	0.303535	2.14773e-12
454	PPP2CB	0.303412	2.19402e-12
455	RNF144A	0.303392	2.20152e-12
456	MARK3	0.303201	2.27617e-12
457	FCGR2A	0.303053	2.33542e-12
458	CRAT	0.303024	2.34698e-12
459	AC245884.12	0.302815	2.43394e-12
460	SLC12A4	0.302664	2.49862e-12
461	F12	0.302627	2.5145e-12
462	CLTB	0.302626	2.51486e-12
463	TBC1D22A	0.30257	2.53953e-12
464	BLVRB	0.302435	2.59967e-12
465	TOM1L2	0.30238	2.6244e-12
466	LINC01547	0.302332	2.64618e-12
467	TMBIM1	0.302267	2.67657e-12
468	SGSM3	0.302022	2.79252e-12
469	SIRT7	0.301951	2.82704e-12
470	RBFA	0.30183	2.88645e-12
471	NAGK	0.301567	3.02087e-12
472	BCL6	0.301532	3.03924e-12
473	PRDM8	0.301474	3.06969e-12
474	SERPINB6	0.301448	3.08332e-12
475	DUSP5	0.301332	3.14558e-12
476	NXPH4	0.301027	3.31545e-12
477	GPR137	0.300998	3.33253e-12
478	AC133561.1	0.30099	3.33711e-12
479	GYS1	0.300986	3.33922e-12
480	GEMIN4	0.300904	3.38699e-12
481	ITGAM	0.30088	3.40095e-12
482	RSPH1	0.300794	3.45138e-12
483	TTC9B	0.300602	3.5673e-12
484	PLD2	0.300588	3.57617e-12
485	SDF2L1	0.300548	3.60054e-12
486	ANKFY1	0.300471	3.64852e-12
487	UPP1	0.300441	3.66797e-12
488	TUBA1B	0.300417	3.68301e-12
489	DAPK1	0.300313	3.74898e-12
490	SRD5A3	0.300297	3.75987e-12
491	CCL4	0.300195	3.82639e-12
492	TMEM125	0.300183	3.83377e-12
493	TLE6	0.300175	3.83891e-12
494	P2RX4	0.300034	3.93306e-12
495	SMG6	0.299944	3.9944e-12
496	FDXR	0.299846	4.0624e-12
497	SEC61A1	0.299586	4.24738e-12
498	NAPA-AS1	0.299245	4.50309e-12
499	LINC01630	0.298595	5.03243e-12
500	SOWAHD	0.298563	5.06002e-12
501	NBL1	0.298424	5.18166e-12
502	CRK	0.298255	5.33275e-12
503	NAGS	0.297714	5.84721e-12
504	RAET1L	0.297625	5.93632e-12
505	USP18	0.297455	6.11058e-12
506	PHLPP1	0.297184	6.39877e-12
507	CYFIP1	0.297172	6.41222e-12
508	NFIC	0.29703	6.56842e-12
509	TLE3	0.296878	6.73982e-12
510	ELP5	0.296872	6.7462e-12
511	NARF	0.296852	6.76944e-12
512	SEMA3B	0.296631	7.02753e-12
513	EMP1	0.296549	7.12677e-12
514	TMEM107	0.296525	7.1555e-12
515	TSPAN15	0.296483	7.20617e-12
516	ULBP2	0.296431	7.26999e-12
517	HLA-C	0.296301	7.4315e-12
518	SLAMF9	0.296111	7.67473e-12
519	PXN	0.296064	7.73632e-12
520	SLC9A3R1	0.295845	8.02703e-12
521	EHD4	0.295805	8.08154e-12
522	SLC25A22	0.295757	8.14808e-12
523	TSPO	0.295602	8.36353e-12
524	TXNL4A	0.295585	8.38817e-12
525	CCDC68	0.295556	8.42857e-12
526	SERPINB9	0.295532	8.46266e-12
527	SAP30	0.295516	8.48616e-12
528	AC022509.3	0.295512	8.49238e-12
529	TSKU	0.295464	8.5605e-12
530	LOXL2	0.295457	8.57129e-12
531	UHRF1	0.295036	9.20104e-12
532	MT1E	0.294964	9.31308e-12
533	SLC8B1	0.294871	9.46089e-12
534	IL1B	0.294848	9.49674e-12
535	NAGA	0.294833	9.52093e-12
536	P3H3	0.294716	9.70939e-12
537	ORMDL2	0.294526	1.00259e-11
538	EPN2	0.294501	1.00667e-11
539	MICU1	0.294451	1.01521e-11
540	LENG9	0.294406	1.02299e-11
541	AC023090.1	0.294245	1.05103e-11
542	MCUB	0.294207	1.05769e-11
543	FRMD8	0.294126	1.07221e-11
544	SLC15A3	0.294093	1.07808e-11
545	DGKA	0.293901	1.1134e-11
546	MYEOV	0.293611	1.16883e-11
547	MIEF2	0.293569	1.17713e-11
548	RIPK1	0.293508	1.18925e-11
549	PIGS	0.293501	1.19056e-11
550	SGMS2	0.293422	1.20651e-11
551	SEC14L2	0.293177	1.25698e-11
552	METRNL	0.293156	1.26131e-11
553	CORO1C	0.293096	1.27393e-11
554	MXD1	0.292764	1.34676e-11
555	ZDHHC18	0.292651	1.37221e-11
556	CBR3	0.292632	1.37663e-11
557	SMCO4	0.2925	1.40726e-11
558	ASPH	0.292486	1.41061e-11
559	HDLBP	0.292398	1.43153e-11
560	TPBG	0.292381	1.43553e-11
561	CD14	0.292379	1.43587e-11
562	ALOX5	0.292121	1.49909e-11
563	MYD88	0.291856	1.56659e-11
564	LYN	0.291799	1.58155e-11
565	ELOVL3	0.291716	1.60347e-11
566	RNF145	0.291636	1.62482e-11
567	TMEM184B	0.291595	1.63614e-11
568	CRIP1	0.291417	1.68524e-11
569	MFSD2A	0.291377	1.69637e-11
570	TLL2	0.29135	1.70386e-11
571	STC1	0.291285	1.72259e-11
572	STS	0.29119	1.74984e-11
573	TUBB4B	0.291152	1.76102e-11
574	FOXD1	0.291104	1.77509e-11
575	MAEA	0.290979	1.81223e-11
576	PHLDA2	0.290854	1.85008e-11
577	MIR3945HG	0.2906	1.92961e-11
578	RHOC	0.290566	1.94038e-11
579	VPS37B	0.290555	1.94388e-11
580	IRF1	0.29041	1.99129e-11
581	SLC2A1	0.290364	2.00633e-11
582	FAM107B	0.290352	2.01028e-11
583	BCL9L	0.290308	2.02488e-11
584	AACS	0.290276	2.03563e-11
585	APOL6	0.290273	2.03671e-11
586	GAREM1	0.290255	2.04291e-11
587	AC005256.1	0.290224	2.05315e-11
588	ITGAX	0.290123	2.08775e-11
589	GALNT1	0.290045	2.11505e-11
590	IBA57	0.290007	2.1281e-11
591	G0S2	0.289986	2.13579e-11
592	ITGB2	0.289878	2.17387e-11
593	KIF1C	0.289527	2.30349e-11
594	RND1	0.289444	2.33549e-11
595	AGR2	0.289216	2.42469e-11
596	CYTH4	0.289193	2.43372e-11
597	SLN	0.289142	2.45418e-11
598	MCOLN1	0.289129	2.45951e-11
599	CLDN7	0.289115	2.46542e-11
600	NFKB1	0.288977	2.52208e-11
601	SH2B3	0.288918	2.54641e-11
602	MTHFR	0.288916	2.54732e-11
603	ATG101	0.288852	2.57432e-11
604	B4GALT1	0.288786	2.60232e-11
605	RGS16	0.288784	2.60308e-11
606	CCDC134	0.28874	2.6221e-11
607	PANK4	0.288594	2.68553e-11
608	LAMA3	0.288472	2.74002e-11
609	INF2	0.288176	2.87618e-11
610	PLXND1	0.288158	2.88493e-11
611	SHMT2	0.288144	2.89138e-11
612	RUSC1	0.287925	2.99694e-11
613	TIPARP	0.287903	3.00798e-11
614	GALNT5	0.287879	3.0199e-11
615	KIAA1522	0.287871	3.02366e-11
616	DIPK1C	0.287264	3.33931e-11
617	CRACD	0.287219	3.36375e-11
618	PAF1	0.286855	3.56972e-11
619	SOCS3	0.286834	3.582e-11
620	PIK3AP1	0.286753	3.62976e-11
621	ACSL1	0.286595	3.72395e-11
622	LMAN2	0.28645	3.81325e-11
623	ADAM10	0.28616	3.99762e-11
624	EMC9	0.286088	4.04452e-11
625	SURF4	0.286058	4.06437e-11
626	TSPAN1	0.285948	4.13762e-11
627	ADAM9	0.285772	4.25778e-11
628	MED16	0.285752	4.27124e-11
629	EMP3	0.285675	4.32506e-11
630	ACADVL	0.285473	4.46907e-11
631	GAS1	0.285463	4.47645e-11
632	SERPINB1	0.285345	4.56325e-11
633	PPP2R2D	0.285306	4.59181e-11
634	NCF2	0.285287	4.60598e-11
635	LAPTM5	0.285249	4.63473e-11
636	PNMA1	0.285135	4.721e-11
637	RILP	0.285032	4.80051e-11
638	OGFOD3	0.284841	4.95095e-11
639	MVD	0.284646	5.10928e-11
640	KCTD1	0.284606	5.14282e-11
641	PTMAP4	0.284592	5.15417e-11
642	POMT2	0.284577	5.16684e-11
643	AC007996.1	0.284516	5.21795e-11
644	LOXL1-AS1	0.284512	5.22179e-11
645	ERMN	0.284494	5.23688e-11
646	GNB5	0.284479	5.24902e-11
647	LYPD5	0.284374	5.33929e-11
648	SPINT1	0.284358	5.35329e-11
649	ADRA2A	0.284327	5.38009e-11
650	EXT1	0.284259	5.43927e-11
651	MYH9	0.284139	5.5458e-11
652	RAI1	0.284034	5.64047e-11
653	TVP23B	0.283633	6.01644e-11
654	PSMD2	0.283608	6.041e-11
655	HEXA	0.283542	6.10579e-11
656	RAB3B	0.283488	6.15871e-11
657	PDLIM5	0.283398	6.2485e-11
658	RNF186	0.283372	6.27485e-11
659	SNAPC2	0.283198	6.45256e-11
660	LRRC73	0.283152	6.50081e-11
661	ZSCAN12P1	0.283121	6.53246e-11
662	TTC9	0.282934	6.73189e-11
663	ADAM15	0.282825	6.85102e-11
664	TNFSF14	0.282658	7.03675e-11
665	HLA-A	0.282598	7.10549e-11
666	SDF4	0.282535	7.17737e-11
667	SLC2A5	0.282387	7.34951e-11
668	SYT17	0.28231	7.44051e-11
669	TMEM54	0.282219	7.5498e-11
670	AC009686.2	0.282119	7.67107e-11
671	N4BP3	0.282085	7.71322e-11
672	KRT8	0.281871	7.98237e-11
673	TWSG1	0.28187	7.98297e-11
674	PPIB	0.281842	8.01896e-11
675	DHX58	0.28184	8.02121e-11
676	LOXL1	0.28183	8.03434e-11
677	SOX13	0.281782	8.09675e-11
678	TRIM69	0.281766	8.11652e-11
679	DOT1L	0.28152	8.4429e-11
680	MAPRE2	0.281517	8.44698e-11
681	TMEM132A	0.281342	8.68512e-11
682	UQCRC1	0.281106	9.01922e-11
683	CIRBP-AS1	0.281101	9.02587e-11
684	AGAP2	0.281081	9.05439e-11
685	CDA	0.281064	9.07967e-11
686	UCN2	0.280871	9.36298e-11
687	ZNF672	0.280764	9.52334e-11
688	SUSD6	0.280734	9.5689e-11
689	UBC	0.280724	9.58423e-11
690	C5AR1	0.280721	9.58826e-11
691	NPAS1	0.280685	9.64426e-11
692	BIRC3	0.280619	9.74605e-11
693	MRM3	0.280558	9.84024e-11
694	SCYL1	0.28053	9.88449e-11
695	KDM3A	0.280497	9.93653e-11
696	HMOX1	0.280497	9.93684e-11
697	HLA-E	0.280438	1.00308e-10
698	CXCR4	0.280191	1.04317e-10
699	SLC41A2	0.28008	1.06169e-10
700	KLK10	0.279999	1.07549e-10
701	FSTL3	0.279906	1.09141e-10
702	ANO1	0.2799	1.0924e-10
703	LMO4	0.279623	1.14146e-10
704	TMEM263	0.279405	1.18153e-10
705	PNPLA2	0.279369	1.18832e-10
706	AP2M1	0.279307	1.20009e-10
707	GUCD1	0.279298	1.20169e-10
708	DAG1	0.279269	1.20735e-10
709	TANC2	0.279242	1.21241e-10
710	ECE1	0.279177	1.22496e-10
711	GRHL1	0.279144	1.23136e-10
712	RABGGTA	0.279109	1.23825e-10
713	C18orf25	0.279053	1.24934e-10
714	EGLN1	0.279038	1.2523e-10
715	TJP3	0.278931	1.27362e-10
716	TBC1D8	0.278915	1.27685e-10
717	CAPN1	0.27889	1.28185e-10
718	AL132639.1	0.278693	1.32237e-10
719	C15orf39	0.278456	1.37282e-10
720	TWF2	0.278419	1.38077e-10
721	LLGL1	0.278413	1.38205e-10
722	TGFB1	0.278261	1.41565e-10
723	KCTD9	0.278205	1.42806e-10
724	JOSD1	0.278078	1.45699e-10
725	ZC3H12A	0.277944	1.48793e-10
726	ARF6	0.277863	1.50722e-10
727	EFHD2	0.277763	1.53098e-10
728	FZD2	0.277685	1.54992e-10
729	ADAM8	0.277438	1.6113e-10
730	FKBP8	0.277402	1.62041e-10
731	ZNF395	0.277273	1.65359e-10
732	PRKD2	0.277223	1.66647e-10
733	RN7SL208P	0.277182	1.67727e-10
734	AC127521.1	0.277111	1.69601e-10
735	MIDN	0.277084	1.70316e-10
736	GFI1	0.277031	1.71746e-10
737	NCKIPSD	0.27698	1.73125e-10
738	CREB3L1	0.276893	1.75503e-10
739	HCST	0.276818	1.77574e-10
740	PTGS2	0.276771	1.78878e-10
741	PLD3	0.276705	1.80744e-10
742	SMAD3	0.27667	1.8173e-10
743	EIF4E3	0.27664	1.82584e-10
744	GADD45B	0.276491	1.8689e-10
745	TCP11L1	0.276366	1.90604e-10
746	POLR2L	0.276351	1.91031e-10
747	INSIG1	0.276234	1.94574e-10
748	KIAA1549L	0.276156	1.96937e-10
749	GM2A	0.276024	2.01056e-10
750	SLCO2B1	0.275994	2.01993e-10
751	WDR20	0.275968	2.02815e-10
752	KLHL22	0.275945	2.03557e-10
753	AL139246.5	0.27582	2.07546e-10
754	MBOAT7	0.275363	2.22896e-10
755	MNT	0.275309	2.24773e-10
756	TXNDC17	0.275265	2.26309e-10
757	COL6A1	0.275217	2.27994e-10
758	SLC28A3	0.275118	2.3154e-10
759	RPL36AL	0.27501	2.35463e-10
760	DEDD2	0.274866	2.40809e-10
761	PPP6R1	0.274839	2.41823e-10
762	BCL2A1	0.274827	2.42272e-10
763	LETM1	0.274716	2.46455e-10
764	MAP2K4	0.274715	2.46514e-10
765	MRPS2	0.274554	2.52768e-10
766	PEAR1	0.274495	2.55087e-10
767	TNFRSF10A	0.274479	2.55692e-10
768	MMP15	0.274378	2.59751e-10
769	PCSK6	0.274262	2.64481e-10
770	DHRS4	0.274057	2.7299e-10
771	TRIB2	0.273842	2.82252e-10
772	TCF7L2	0.273841	2.82288e-10
773	CSTB	0.273814	2.83445e-10
774	LOXL3	0.273801	2.84026e-10
775	ZNF143	0.273768	2.8551e-10
776	MIF	0.273755	2.86074e-10
777	ATP5F1D	0.273666	2.90017e-10
778	TMEM127	0.273654	2.90555e-10
779	VMO1	0.273634	2.91482e-10
780	FDFT1	0.273629	2.91686e-10
781	RPSAP70	0.273616	2.92279e-10
782	CRYBG2	0.273494	2.97866e-10
783	MIR210	0.27316	3.13629e-10
784	CNTD2	0.273128	3.15173e-10
785	BCKDK	0.273118	3.15664e-10
786	MLPH	0.273094	3.16821e-10
787	LIPH	0.273079	3.17564e-10
788	SLC2A3	0.27301	3.20954e-10
789	RMC1	0.272999	3.21503e-10
790	ARSJ	0.272652	3.39146e-10
791	GPRC5A	0.272623	3.40688e-10
792	ATP5F1B	0.27244	3.50385e-10
793	PCDH1	0.272309	3.57566e-10
794	PSMB10	0.272204	3.6336e-10
795	DGLUCY	0.27218	3.6469e-10
796	ARSA	0.272112	3.68555e-10
797	NUP188	0.2721	3.69229e-10
798	AC002401.4	0.271795	3.86896e-10
799	LIMA1	0.271781	3.87782e-10
800	ERI1	0.271706	3.92262e-10
801	ERGIC1	0.271564	4.00855e-10
802	CHMP7	0.27151	4.04234e-10
803	ZSWIM8	0.271447	4.08127e-10
804	PTTG1IP	0.271407	4.10634e-10
805	CHST6	0.271335	4.1517e-10
806	TRPV2	0.271287	4.18279e-10
807	PLEKHM1	0.271262	4.1986e-10
808	HLA-H	0.271242	4.21183e-10
809	AL391121.1	0.271175	4.25523e-10
810	ZFP36	0.271129	4.28485e-10
811	SS18	0.271108	4.29867e-10
812	MAPK7	0.270817	4.49431e-10
813	TYMP	0.270715	4.56541e-10
814	RREB1	0.270633	4.62234e-10
815	ENTPD7	0.270603	4.64396e-10
816	MRPS11	0.270521	4.70251e-10
817	DHCR24	0.270426	4.77097e-10
818	ARL4C	0.27041	4.78287e-10
819	PKNOX1	0.270367	4.81393e-10
820	SLC25A48	0.270221	4.92253e-10
821	CIC	0.270212	4.92964e-10
822	KLC1	0.270201	4.93779e-10
823	ARSI	0.270104	5.01104e-10
824	GGA1	0.270085	5.02571e-10
825	DPYD	0.270035	5.06399e-10
826	BCAR3	0.269946	5.13332e-10
827	CAPZB	0.269922	5.15223e-10
828	MKNK2	0.26988	5.18501e-10
829	SEMA6B	0.269776	5.26777e-10
830	CHMP1B	0.26951	5.48528e-10
831	HK3	0.269455	5.53153e-10
832	HMG20B	0.269451	5.53493e-10
833	ATL3	0.269419	5.56192e-10
834	RABAC1	0.26917	5.77598e-10
835	SGPL1	0.269101	5.83665e-10
836	LCP2	0.269056	5.87706e-10
837	FAM102A	0.268869	6.0458e-10
838	LPCAT1	0.26874	6.16556e-10
839	CANT1	0.268738	6.16725e-10
840	ICAM5	0.268613	6.28579e-10
841	CASP10	0.268595	6.30288e-10
842	CAMTA2	0.268574	6.32216e-10
843	UBASH3B	0.268574	6.32242e-10
844	LOX	0.268535	6.36005e-10
845	LAMC2	0.2685	6.3938e-10
846	CST8	0.268241	6.64957e-10
847	PLEKHG3	0.268233	6.65773e-10
848	PLEK	0.268127	6.76537e-10
849	TMEM61	0.268111	6.78098e-10
850	METRN	0.268079	6.81466e-10
851	ZSCAN22	0.267964	6.93396e-10
852	TPCN2	0.26789	7.01192e-10
853	CDC42BPG	0.26761	7.31417e-10
854	SERPINH1	0.267594	7.3318e-10
855	SOD2	0.267575	7.3535e-10
856	MICA	0.267412	7.53568e-10
857	HID1	0.267313	7.64935e-10
858	NOTCH2	0.267114	7.88197e-10
859	ZMYND15	0.267065	7.9407e-10
860	AC008870.1	0.266783	8.28506e-10
861	CD300C	0.266631	8.47586e-10
862	MFSD12	0.266548	8.58229e-10
863	CD74	0.266504	8.63894e-10
864	PNP	0.266492	8.65507e-10
865	SLC2A6	0.266439	8.72399e-10
866	SPDEF	0.266434	8.73077e-10
867	NRP1	0.266219	9.01695e-10
868	BX640514.2	0.266181	9.06776e-10
869	DDA1	0.266131	9.13589e-10
870	ARNTL2	0.26613	9.1372e-10
871	UBE2L6	0.266069	9.22153e-10
872	DDX60L	0.265842	9.54026e-10
873	DUOXA2	0.265621	9.8622e-10
874	CHP1	0.265494	1.00507e-09
875	AHNAK	0.265466	1.00931e-09
876	GMDS	0.265417	1.01671e-09
877	ACO2	0.265397	1.01973e-09
878	LSR	0.265226	1.04619e-09
879	FCAR	0.265118	1.06322e-09
880	AL391280.2	0.265089	1.06771e-09
881	CHST15	0.265002	1.0818e-09
882	AP000695.2	0.264789	1.11671e-09
883	ETV5	0.264592	1.14991e-09
884	SNPH	0.264574	1.15309e-09
885	FBXL16	0.264568	1.15399e-09
886	ADAMTSL5	0.264497	1.16634e-09
887	CD274	0.264417	1.18036e-09
888	SEMA7A	0.264412	1.18118e-09
889	DZIP1L	0.264364	1.18972e-09
890	CHCHD10	0.264234	1.2128e-09
891	HMGCS1	0.264059	1.24481e-09
892	PTPRU	0.264056	1.24535e-09
893	TCN2	0.263838	1.28634e-09
894	MAFB	0.263661	1.32073e-09
895	NPTN	0.263608	1.33113e-09
896	GNLY	0.263582	1.33615e-09
897	CAPNS1	0.26345	1.36271e-09
898	AFAP1L2	0.2634	1.37277e-09
899	ANXA1	0.26338	1.37683e-09
900	LPAR5	0.263268	1.4e-09
901	AZIN2	0.263247	1.40416e-09
902	PIM3	0.263246	1.40453e-09
903	ATG2A	0.263206	1.41284e-09
904	TNFRSF11A	0.263201	1.41378e-09
905	GPR3	0.263131	1.42856e-09
906	GOLM1	0.263119	1.43108e-09
907	CXCL8	0.263071	1.44128e-09
908	ANG	0.262931	1.4715e-09
909	SPOCD1	0.262911	1.47584e-09
910	AL365203.2	0.26291	1.47615e-09
911	INKA2	0.262802	1.49982e-09
912	PLAU	0.26272	1.51814e-09
913	DAPK3	0.262691	1.5247e-09
914	LAMB2	0.26256	1.55444e-09
915	COL6A2	0.262476	1.57389e-09
916	AK7	0.262239	1.63003e-09
917	SERPINB2	0.262207	1.63768e-09
918	MMP1	0.262195	1.64046e-09
919	ARMH4	0.262087	1.66676e-09
920	WFDC21P	0.262016	1.68437e-09
921	HRAS	0.262007	1.68664e-09
922	LGALS1	0.261972	1.69526e-09
923	ZNF653	0.261949	1.70115e-09
924	WNT7B	0.261918	1.70884e-09
925	ODF3B	0.261832	1.73079e-09
926	LINC01137	0.26174	1.75424e-09
927	HMSD	0.26169	1.7673e-09
928	TRIM29	0.261632	1.78229e-09
929	NDUFV2	0.261598	1.79138e-09
930	HLA-DPB1	0.261577	1.79698e-09
931	YIF1B	0.261557	1.80207e-09
932	CLUH	0.261553	1.80321e-09
933	TRAF3	0.261424	1.83776e-09
934	DPYSL2	0.26122	1.89365e-09
935	AC026310.2	0.261183	1.90395e-09
936	RNF125	0.261019	1.95038e-09
937	CD109	0.260996	1.9571e-09
938	SRSF9	0.260923	1.97813e-09
939	FCGR3A	0.260899	1.98519e-09
940	ADGRE2	0.26082	2.00811e-09
941	FLVCR2	0.260659	2.05614e-09
942	LINC00941	0.26062	2.06791e-09
943	ATP13A2	0.260617	2.06895e-09
944	STK10	0.260605	2.07235e-09
945	RNF34	0.260438	2.1239e-09
946	JAK2	0.260315	2.16238e-09
947	UBB	0.260224	2.19144e-09
948	CAVIN3	0.260161	2.21182e-09
949	AP000695.1	0.260073	2.24033e-09
950	VSTM5	0.259943	2.2832e-09
951	ELL	0.259786	2.33609e-09
952	ATG4D	0.259631	2.3897e-09
953	AL159141.1	0.259586	2.4054e-09
954	LTBP4	0.259457	2.45126e-09
955	CKMT1A	0.259442	2.45636e-09
956	GRIN2D	0.259409	2.46832e-09
957	ZNF385A	0.25938	2.47881e-09
958	SIGLEC9	0.259192	2.5475e-09
959	AC008760.2	0.259035	2.60638e-09
960	HS3ST3B1	0.258991	2.62327e-09
961	FAM160A1	0.25895	2.63884e-09
962	U62317.2	0.258926	2.64806e-09
963	GAL3ST1	0.258828	2.6863e-09
964	ITPKA	0.258816	2.69101e-09
965	NAA38	0.258782	2.70424e-09
966	BLVRA	0.258585	2.78294e-09
967	RALBP1	0.258562	2.79206e-09
968	CHST11	0.258368	2.87205e-09
969	ACOT7	0.258324	2.89018e-09
970	WDR1	0.258297	2.90159e-09
971	GPR68	0.258191	2.94668e-09
972	VASP	0.258089	2.99055e-09
973	LONP1	0.258014	3.02339e-09
974	PICART1	0.25796	3.0471e-09
975	SLC25A11	0.257942	3.05495e-09
976	FURIN	0.257816	3.11121e-09
977	PGAP4	0.25772	3.15489e-09
978	BANP	0.257676	3.17493e-09
979	ABHD17C	0.257595	3.21216e-09
980	ADGRF1	0.257519	3.24791e-09
981	SP2	0.257491	3.261e-09
982	SLC27A4	0.257417	3.29582e-09
983	TRIM35	0.25739	3.30914e-09
984	EMILIN2	0.257317	3.34385e-09
985	SERINC2	0.257314	3.34532e-09
986	INPP5K	0.257196	3.40294e-09
987	DGCR11	0.257166	3.41782e-09
988	ZFYVE28	0.257116	3.44226e-09
989	SPI1	0.257108	3.44642e-09
990	WASF1	0.257065	3.46814e-09
991	MT2P1	0.257039	3.48089e-09
992	LPCAT4	0.256942	3.53025e-09
993	FPR2	0.256855	3.57457e-09
994	NCLN	0.256834	3.5853e-09
995	SPATA20P1	0.256772	3.61785e-09
996	PAG1	0.256739	3.63494e-09
997	C1QC	0.256711	3.64953e-09
998	AC099548.2	0.256604	3.70642e-09
999	MTUS1	0.256574	3.7225e-09
1000	CCDC85C	0.256565	3.72735e-09
1001	PINK1	0.256469	3.7792e-09
1002	CSK	0.256061	4.00743e-09
1003	ZFYVE21	0.256015	4.03388e-09
1004	STING1	0.255957	4.06759e-09
1005	UBA7	0.255936	4.08021e-09
1006	PACSIN2	0.255891	4.10636e-09
1007	AC021016.3	0.255869	4.11964e-09
1008	SIX5	0.255845	4.13393e-09
1009	SIL1	0.255738	4.19784e-09
1010	NINJ1	0.255729	4.20307e-09
1011	CD53	0.255568	4.3015e-09
1012	TMEM94	0.255496	4.34606e-09
1013	RNASE1	0.255486	4.35218e-09
1014	NEURL4	0.255406	4.40269e-09
1015	ULBP3	0.255302	4.46875e-09
1016	KIAA2013	0.255255	4.4989e-09
1017	STX5	0.255022	4.6515e-09
1018	FAM210A	0.25502	4.65294e-09
1019	PNMA2	0.255011	4.6585e-09
1020	LDHAP2	0.255008	4.66066e-09
1021	FMNL1	0.254994	4.67031e-09
1022	MYL12A	0.254835	4.7778e-09
1023	TC2N	0.254666	4.89456e-09
1024	TANGO2	0.254617	4.92838e-09
1025	SMCHD1	0.254554	4.97356e-09
1026	BEGAIN	0.254345	5.12391e-09
1027	LGMN	0.254311	5.14878e-09
1028	SCARF1	0.254159	5.26135e-09
1029	TMEM11	0.254136	5.27902e-09
1030	KLHL2	0.254091	5.31279e-09
1031	MICB	0.254086	5.31653e-09
1032	CKAP4	0.253818	5.52328e-09
1033	KIAA0319	0.253767	5.56387e-09
1034	LINC02688	0.253692	5.62342e-09
1035	ARHGDIA	0.253647	5.65947e-09
1036	STX11	0.253583	5.7117e-09
1037	SECTM1	0.253484	5.79206e-09
1038	CYP51A1	0.253459	5.81305e-09
1039	MUC17	0.253394	5.86698e-09
1040	PTGFRN	0.253331	5.91953e-09
1041	VNN1	0.25333	5.92092e-09
1042	SIGLEC5	0.253245	5.9921e-09
1043	ELOVL1	0.253219	6.01482e-09
1044	SRGN	0.253202	6.029e-09
1045	TYMSOS	0.25315	6.07387e-09
1046	FOS	0.25309	6.12555e-09
1047	OSR2	0.25286	6.32918e-09
1048	ETHE1	0.252821	6.3637e-09
1049	RIPK4	0.252756	6.42249e-09
1050	MELTF	0.252632	6.53702e-09
1051	NR4A2	0.252484	6.67476e-09
1052	CDC20	0.25242	6.7358e-09
1053	OSCAR	0.252326	6.82567e-09
1054	DHRS4L2	0.252292	6.85872e-09
1055	TTLL12	0.252163	6.98478e-09
1056	RANGAP1	0.252129	7.01892e-09
1057	UBE2Z	0.252111	7.03643e-09
1058	IRS1	0.252066	7.082e-09
1059	TFAP2A-AS1	0.251942	7.20707e-09
1060	FOSL1	0.251925	7.22366e-09
1061	RNA5SP477	0.251859	7.29148e-09
1062	CD300E	0.251838	7.31333e-09
1063	LINC00589	0.251821	7.33141e-09
1064	MCEMP1	0.251817	7.33489e-09
1065	CYTH1	0.251703	7.45384e-09
1066	TIMP1	0.251524	7.64436e-09
1067	RTL6	0.251512	7.65808e-09
1068	XKR8	0.251506	7.66382e-09
1069	SERPINB5	0.251414	7.76364e-09
1070	FUT3	0.251345	7.83944e-09
1071	MAX	0.251341	7.84431e-09
1072	CKMT1B	0.25129	7.90131e-09
1073	BCR	0.25123	7.96779e-09
1074	PCBP1	0.25094	8.30028e-09
1075	CHST12	0.250933	8.30788e-09
1076	PCSK7	0.250827	8.43299e-09
1077	NFYC	0.250768	8.50336e-09
1078	TFF3	0.250451	8.88995e-09
1079	DUSP1	0.25042	8.92908e-09
1080	RAB19	0.250377	8.98214e-09
1081	LPIN2	0.250353	9.01289e-09
1082	PGM1	0.250281	9.10435e-09
1083	COPE	0.250199	9.20986e-09
1084	AL391903.1	0.249951	9.53585e-09
1085	SPTBN1	0.249922	9.57371e-09
1086	EGLN3-AS1	0.249893	9.613e-09
1087	KLC2	0.249861	9.65628e-09
1088	AKAP13	0.24976	9.79311e-09
1089	MAPK6	0.249699	9.87729e-09
1090	RAC3	0.249688	9.89314e-09
1091	AC005224.3	0.249678	9.90621e-09
1092	GSN	0.249631	9.97131e-09
1093	CTSE	0.249628	9.97633e-09
1094	ADPRHL2	0.249589	1.00308e-08
1095	ABCA7	0.249586	1.00349e-08
1096	SERTAD1	0.24951	1.0142e-08
1097	HLA-DRB1	0.249508	1.01455e-08
1098	PDXP	0.249424	1.02642e-08
1099	SYCE3	0.249394	1.03079e-08
1100	APOBEC3G	0.249369	1.03434e-08
1101	ATP1B1	0.249356	1.03628e-08
1102	AC141930.1	0.249196	1.05962e-08
1103	XIRP1	0.249021	1.08584e-08
1104	PIM1	0.249002	1.08871e-08
1105	B9D2	0.248992	1.09025e-08
1106	OR7E14P	0.248989	1.09077e-08
1107	COLGALT1	0.248889	1.10604e-08
1108	STRIP2	0.248883	1.10702e-08
1109	ARMC7	0.248873	1.10851e-08
1110	CEACAM3	0.248639	1.14523e-08
1111	CLCF1	0.248548	1.1598e-08
1112	ASTN2	0.248435	1.17824e-08
1113	PSAP	0.248376	1.18787e-08
1114	RIMBP3	0.248321	1.19699e-08
1115	MAPK12	0.248091	1.23587e-08
1116	WDR81	0.248028	1.24679e-08
1117	COQ10A	0.248007	1.25042e-08
1118	PDE10A	0.247915	1.26648e-08
1119	RNF152	0.247912	1.267e-08
1120	SIDT2	0.247895	1.26999e-08
1121	TFPI	0.247792	1.28824e-08
1122	NUBP1	0.247739	1.29771e-08
1123	MPRIP	0.247689	1.3069e-08
1124	C11orf45	0.247628	1.31789e-08
1125	GAD1	0.247598	1.32343e-08
1126	AKR1A1	0.247597	1.32362e-08
1127	TOR1AIP2	0.247401	1.36003e-08
1128	PLEKHM2	0.247359	1.36796e-08
1129	AP000769.1	0.247343	1.3709e-08
1130	TIAM1	0.247326	1.37428e-08
1131	AC034199.1	0.247295	1.38019e-08
1132	NUCB2	0.24719	1.40039e-08
1133	EVI5L	0.247144	1.4093e-08
1134	ARHGAP10	0.247089	1.4201e-08
1135	DIAPH1	0.247086	1.42069e-08
1136	AC025580.2	0.247044	1.42888e-08
1137	SGMS1	0.247017	1.4342e-08
1138	FASN	0.247007	1.43628e-08
1139	BDKRB2	0.246805	1.47679e-08
1140	JMJD1C-AS1	0.246719	1.49461e-08
1141	MMP12	0.246678	1.50305e-08
1142	SPTAN1	0.24665	1.50883e-08
1143	TXLNA	0.246561	1.52755e-08
1144	FEM1A	0.246482	1.54413e-08
1145	POLR2E	0.246401	1.56158e-08
1146	ALOX12B	0.246346	1.57337e-08
1147	RHOH	0.246201	1.60516e-08
1148	PKMP4	0.246186	1.60852e-08
1149	PSMD1	0.246165	1.61323e-08
1150	TNFAIP1	0.246089	1.63006e-08
1151	AC026877.1	0.246038	1.64165e-08
1152	GPN2	0.245941	1.66372e-08
1153	EPOR	0.245931	1.66609e-08
1154	TCF25	0.245901	1.67283e-08
1155	DHX30	0.245883	1.67691e-08
1156	TMEM106A	0.245854	1.6837e-08
1157	ARHGAP1	0.245701	1.71947e-08
1158	SEC14L1	0.245631	1.7362e-08
1159	NOS2	0.245626	1.7374e-08
1160	PLPPR2	0.24562	1.73887e-08
1161	SLC25A25	0.245616	1.73983e-08
1162	AC046185.2	0.245615	1.73998e-08
1163	TMED9	0.245594	1.74493e-08
1164	UNC5B	0.24545	1.77983e-08
1165	PDCD1LG2	0.24542	1.78716e-08
1166	PIP5KL1	0.245396	1.79299e-08
1167	LIF	0.245384	1.79601e-08
1168	JUNB	0.245383	1.79631e-08
1169	AURKB	0.245356	1.80302e-08
1170	PARP3	0.24531	1.81433e-08
1171	AC144836.1	0.24529	1.81947e-08
1172	SHPK	0.245286	1.82038e-08
1173	IL1RAP	0.245282	1.82134e-08
1174	HOXC6	0.245281	1.82163e-08
1175	MESD	0.245237	1.83275e-08
1176	DCBLD1	0.245218	1.83746e-08
1177	TNFRSF10D	0.245127	1.86062e-08
1178	CDC45	0.245089	1.87011e-08
1179	MVP	0.244941	1.90856e-08
1180	IL4R	0.244927	1.91232e-08
1181	AC110373.1	0.244847	1.93332e-08
1182	AC090125.1	0.24475	1.95904e-08
1183	FKBP2	0.244713	1.96895e-08
1184	LINC02489	0.244567	2.00888e-08
1185	TENM3	0.244539	2.01639e-08
1186	STAT3	0.244427	2.04765e-08
1187	PRF1	0.244416	2.05069e-08
1188	KCNJ15	0.244266	2.09305e-08
1189	ZNF668	0.244256	2.09614e-08
1190	TRIM3	0.244245	2.09906e-08
1191	AL512324.1	0.24418	2.11793e-08
1192	CNTROB	0.243999	2.17103e-08
1193	ZBED2	0.243703	2.26044e-08
1194	AC113346.1	0.243615	2.28767e-08
1195	HSPA4L	0.243589	2.29559e-08
1196	NLGN2	0.243578	2.29921e-08
1197	CCN4	0.243421	2.34886e-08
1198	GSKIP	0.243303	2.38681e-08
1199	ARHGEF16	0.243273	2.39642e-08
1200	MORN1	0.243273	2.39656e-08
1201	COL17A1	0.24326	2.40078e-08
1202	HIVEP3	0.243137	2.44143e-08
1203	NAPG	0.24313	2.44376e-08
1204	MAP7D1	0.2431	2.45375e-08
1205	APEH	0.243089	2.45714e-08
1206	SDR16C5	0.243086	2.45818e-08
1207	LILRB4	0.243078	2.4609e-08
1208	WDR7	0.243053	2.46924e-08
1209	GSEC	0.24295	2.50411e-08
1210	ABLIM3	0.242946	2.50538e-08
1211	CASS4	0.242913	2.51685e-08
1212	IGSF21	0.242897	2.52223e-08
1213	ITPRIPL2	0.242876	2.52938e-08
1214	C5orf46	0.242791	2.55875e-08
1215	HLA-B	0.242756	2.57078e-08
1216	LDHAP5	0.24271	2.58692e-08
1217	FFAR4	0.242702	2.58979e-08
1218	KCNN2	0.242695	2.59239e-08
1219	AGPAT2	0.242651	2.60766e-08
1220	CITED1	0.242648	2.60883e-08
1221	PEX14	0.242633	2.61406e-08
1222	WDR6	0.242547	2.64501e-08
1223	NCOR1	0.242506	2.65952e-08
1224	SMAP2	0.242505	2.66012e-08
1225	SZRD1	0.242449	2.68031e-08
1226	HSD17B1	0.242419	2.6911e-08
1227	TNFAIP6	0.242346	2.71771e-08
1228	AC023043.4	0.242307	2.73228e-08
1229	ADCY7	0.24227	2.74609e-08
1230	ZNF784	0.242262	2.74915e-08
1231	RASSF1	0.242258	2.75028e-08
1232	FGR	0.242234	2.75925e-08
1233	CSF2	0.24221	2.76847e-08
1234	AC112721.1	0.242188	2.7767e-08
1235	MKNK1	0.242131	2.7983e-08
1236	SHROOM3	0.242026	2.8382e-08
1237	AC132938.4	0.241966	2.86148e-08
1238	SIGLEC14	0.24193	2.87531e-08
1239	PRODH	0.241818	2.91928e-08
1240	ABHD14A	0.24144	3.07187e-08
1241	UGCG	0.241412	3.08379e-08
1242	SMAD4	0.241365	3.10308e-08
1243	PLEKHN1	0.241365	3.10343e-08
1244	UNC45A	0.24132	3.12199e-08
1245	ACADS	0.241307	3.12742e-08
1246	RIOK3	0.241221	3.16392e-08
1247	KLK11	0.2412	3.17315e-08
1248	GJB2	0.241144	3.19697e-08
1249	AC084026.2	0.241115	3.2095e-08
1250	LRRC59	0.241081	3.2244e-08
1251	TAP1	0.24102	3.25112e-08
1252	RAMP1	0.241006	3.25716e-08
1253	ADGRE5	0.240945	3.28405e-08
1254	PKMP1	0.240806	3.34608e-08
1255	ZBTB17	0.240705	3.3919e-08
1256	RETSAT	0.240645	3.41895e-08
1257	USF1	0.240629	3.42676e-08
1258	TGFBR3L	0.240571	3.45318e-08
1259	MBD2	0.240503	3.48484e-08
1260	SPP1	0.240385	3.54054e-08
1261	AQP9	0.240383	3.54172e-08
1262	PANX1	0.24037	3.54783e-08
1263	ZDHHC16	0.24013	3.66393e-08
1264	TNFAIP3	0.240116	3.67098e-08
1265	SYTL1	0.240097	3.68016e-08
1266	KDELR3	0.239976	3.74037e-08
1267	UGT8	0.239919	3.76935e-08
1268	CYTIP	0.239915	3.77092e-08
1269	PRRX1	0.239868	3.79523e-08
1270	SUMO2P17	0.239842	3.80816e-08
1271	AP001099.1	0.239724	3.86887e-08
1272	MCHR1	0.239715	3.87346e-08
1273	GNAI3	0.239627	3.91953e-08
1274	NFKBIZ	0.239614	3.92649e-08
1275	GPR37L1	0.239541	3.96489e-08
1276	AL354702.1	0.239496	3.98897e-08
1277	LRRC1	0.239451	4.01297e-08
1278	TP73	0.239205	4.14687e-08
1279	AC068580.1	0.239185	4.15816e-08
1280	LUZP1	0.239146	4.1798e-08
1281	FAM189A2	0.239009	4.25671e-08
1282	LINC01094	0.238987	4.26943e-08
1283	DOK3	0.238925	4.30493e-08
1284	IKBIP	0.238924	4.30573e-08
1285	IGFL2	0.238921	4.307e-08
1286	GAPDHP63	0.238852	4.34675e-08
1287	SLC39A6	0.238851	4.34764e-08
1288	MXI1	0.238817	4.36722e-08
1289	PRDM1	0.238685	4.44514e-08
1290	PODNL1	0.238614	4.48705e-08
1291	CSKMT	0.238554	4.52326e-08
1292	ZNF628	0.238486	4.56415e-08
1293	AL109615.3	0.238478	4.5693e-08
1294	ZDHHC12	0.238403	4.61516e-08
1295	SYTL3	0.238297	4.6805e-08
1296	IFI27L1	0.238269	4.69815e-08
1297	FBXO42	0.238228	4.72391e-08
1298	IFI27	0.238175	4.75698e-08
1299	RASGRF2	0.238144	4.77685e-08
1300	ARF3	0.238136	4.78197e-08
1301	MAPK1IP1L	0.238132	4.78425e-08
1302	DENND6B	0.238102	4.80326e-08
1303	TLR8	0.237914	4.92504e-08
1304	CLPTM1	0.237894	4.93832e-08
1305	INHBA	0.237796	5.00304e-08
1306	ZC3H10	0.237756	5.02936e-08
1307	PSEN1	0.237718	5.05459e-08
1308	PITPNM1	0.237718	5.05524e-08
1309	CTNS	0.237661	5.09324e-08
1310	WDR34	0.237619	5.12187e-08
1311	TLR3	0.237568	5.15646e-08
1312	SLC7A11	0.23744	5.24478e-08
1313	SELPLG	0.237339	5.31532e-08
1314	ETFBKMT	0.23731	5.33577e-08
1315	SEMG1	0.237192	5.42028e-08
1316	SESN2	0.237169	5.43657e-08
1317	NOP14-AS1	0.237132	5.46302e-08
1318	PILRA	0.237083	5.49836e-08
1319	GORAB-AS1	0.237081	5.50012e-08
1320	SLC1A3	0.236979	5.5745e-08
1321	LINC02580	0.236936	5.60652e-08
1322	SEC16A	0.236924	5.6156e-08
1323	SAMD9L	0.236909	5.62702e-08
1324	MAN2B2	0.236905	5.62941e-08
1325	RTN2	0.236858	5.66497e-08
1326	ANXA2P2	0.23679	5.71605e-08
1327	KDF1	0.236671	5.80616e-08
1328	FPR3	0.23658	5.87643e-08
1329	LILRB2	0.236565	5.88828e-08
1330	FZR1	0.236465	5.96635e-08
1331	KLF2	0.236405	6.01363e-08
1332	HS3ST3A1	0.236339	6.0663e-08
1333	OASL	0.236198	6.18016e-08
1334	GRAMD1B	0.236198	6.18048e-08
1335	HCK	0.236153	6.21756e-08
1336	SPINT2	0.236119	6.24505e-08
1337	HYOU1	0.23609	6.26924e-08
1338	FAM13A	0.236075	6.28104e-08
1339	CSF1R	0.236062	6.29246e-08
1340	TYROBP	0.235887	6.43845e-08
1341	AMN	0.235885	6.4409e-08
1342	CDC42EP5	0.235856	6.46547e-08
1343	CDH15	0.235663	6.63181e-08
1344	SLC35A4	0.235636	6.65495e-08
1345	MPPE1	0.235518	6.75878e-08
1346	SOD1	0.235301	6.95465e-08
1347	TAX1BP3	0.235279	6.97417e-08
1348	PTPN23	0.23526	6.9923e-08
1349	ECHS1	0.235181	7.06499e-08
1350	P3H1	0.235173	7.07258e-08
1351	THOP1	0.235053	7.1843e-08
1352	LINC02345	0.23505	7.18718e-08
1353	MRC1	0.235017	7.21831e-08
1354	MAP3K9	0.234999	7.23507e-08
1355	GNS	0.234931	7.30065e-08
1356	SEPTIN9-DT	0.234916	7.31442e-08
1357	EEF2	0.234892	7.33746e-08
1358	TMEM30B	0.234867	7.36202e-08
1359	CBLN3	0.234823	7.4039e-08
1360	LRRC25	0.234782	7.44391e-08
1361	ST14	0.234629	7.59503e-08
1362	SERPINE1	0.234511	7.71347e-08
1363	ZFPM1	0.234455	7.77008e-08
1364	HLA-F-AS1	0.234434	7.79058e-08
1365	CRB3	0.234374	7.85254e-08
1366	AC113189.4	0.234371	7.85583e-08
1367	SLC6A14	0.234363	7.86337e-08
1368	TMED1	0.23435	7.87704e-08
1369	DEAF1	0.234341	7.88593e-08
1370	AL592546.2	0.234314	7.91376e-08
1371	CREG2	0.234302	7.9262e-08
1372	HLA-F	0.234263	7.96733e-08
1373	KBTBD4	0.234254	7.9764e-08
1374	SMAD2	0.234202	8.03108e-08
1375	PDIA5	0.234091	8.14828e-08
1376	CTSL	0.234089	8.15077e-08
1377	GNB3	0.23403	8.2138e-08
1378	MEFV	0.234008	8.23676e-08
1379	WDR24	0.233969	8.27945e-08
1380	CD59	0.233892	8.36235e-08
1381	TENM3-AS1	0.233803	8.45982e-08
1382	TNFRSF9	0.233774	8.49172e-08
1383	UBA1	0.233741	8.5288e-08
1384	NUDT22	0.233717	8.556e-08
1385	MAP3K5	0.233628	8.65551e-08
1386	SH2D1B	0.233576	8.71442e-08
1387	JMJD8	0.233547	8.74761e-08
1388	PCCB	0.233523	8.77427e-08
1389	CD86	0.233471	8.83366e-08
1390	KEAP1	0.233393	8.92462e-08
1391	MMP14	0.233251	9.09068e-08
1392	TAPBPL	0.233138	9.22583e-08
1393	TRPV6	0.233017	9.37186e-08
1394	PIWIL1	0.232964	9.43638e-08
1395	KLRD1	0.232907	9.50701e-08
1396	PLA2G2A	0.232906	9.50736e-08
1397	OR7E22P	0.232866	9.55704e-08
1398	ABHD11-AS1	0.232812	9.62501e-08
1399	CLINT1	0.232808	9.62908e-08
1400	TRERF1	0.232792	9.64946e-08
1401	PITPNM2	0.232735	9.72089e-08
1402	BTG1	0.232677	9.79502e-08
1403	HES7	0.232674	9.7979e-08
1404	MAP3K11	0.232674	9.79858e-08
1405	CHSY1	0.232663	9.81222e-08
1406	VNN3	0.232619	9.86863e-08
1407	CLIC3	0.232612	9.87721e-08
1408	CEP76	0.232471	1.00592e-07
1409	TAOK2	0.232432	1.01105e-07
1410	SNAI2	0.232399	1.01545e-07
1411	PCGF2	0.232393	1.01619e-07
1412	MCL1	0.232389	1.01672e-07
1413	GGN	0.232389	1.01677e-07
1414	MUC5AC	0.232314	1.02663e-07
1415	ZNF165	0.232309	1.02727e-07
1416	AC126564.1	0.232243	1.03615e-07
1417	DUSP6	0.232238	1.0368e-07
1418	GIPC1	0.232218	1.03947e-07
1419	B3GALT5	0.232211	1.04049e-07
1420	SLC25A23	0.232141	1.04988e-07
1421	GGT6	0.23212	1.05277e-07
1422	AC091173.1	0.232092	1.05654e-07
1423	TOE1	0.232049	1.06251e-07
1424	DENND3	0.231993	1.07024e-07
1425	AC039056.2	0.23199	1.07068e-07
1426	AC005911.1	0.231964	1.07426e-07
1427	FAM174B	0.231938	1.07787e-07
1428	FCER1G	0.231801	1.09707e-07
1429	POLD4	0.231801	1.09711e-07
1430	COL7A1	0.23177	1.10155e-07
1431	PRMT2	0.231685	1.11362e-07
1432	CCDC96	0.231647	1.11915e-07
1433	KCND2	0.231616	1.12366e-07
1434	CSF1	0.231596	1.12659e-07
1435	PLAAT4	0.231584	1.12835e-07
1436	GAPDHP70	0.231559	1.13196e-07
1437	HLA-DRA	0.23152	1.13763e-07
1438	NPDC1	0.231441	1.14933e-07
1439	TUBB	0.23133	1.16587e-07
1440	SMARCB1	0.231258	1.17677e-07
1441	AIFM2	0.231238	1.17976e-07
1442	HAS3	0.231182	1.18837e-07
1443	TMCO4	0.231142	1.19443e-07
1444	SH3BP2	0.23095	1.22443e-07
1445	NRBP1	0.230907	1.23121e-07
1446	IZUMO4	0.23088	1.23547e-07
1447	EML2	0.230824	1.2443e-07
1448	N4BP1	0.230757	1.25508e-07
1449	SPATA18	0.230682	1.26724e-07
1450	RNMT	0.230674	1.26855e-07
1451	FER1L6	0.230539	1.29078e-07
1452	INSR	0.23043	1.30909e-07
1453	RAB1B	0.230379	1.3176e-07
1454	RAB11B	0.230341	1.32402e-07
1455	LILRA6	0.230319	1.32784e-07
1456	MAP2K3	0.230273	1.33572e-07
1457	CTTN	0.230253	1.33916e-07
1458	CPOX	0.23014	1.35863e-07
1459	E2F2	0.230113	1.36338e-07
1460	TBL3	0.230091	1.36721e-07
1461	BST2	0.230041	1.37605e-07
1462	BCAT1	0.230027	1.37844e-07
1463	PPP3CA	0.229949	1.39225e-07
1464	RNF26	0.229917	1.39797e-07
1465	GSR	0.229908	1.39965e-07
1466	TOX4	0.229833	1.41318e-07
1467	AP001434.1	0.229739	1.43027e-07
1468	SNX33	0.229719	1.43402e-07
1469	LITAF	0.229689	1.43944e-07
1470	EXOC3L4	0.229656	1.4456e-07
1471	ALDH1L1	0.229649	1.44679e-07
1472	ZNF407	0.229634	1.44967e-07
1473	APOBEC3F	0.229443	1.48543e-07
1474	ATP2A3	0.229415	1.4909e-07
1475	CALM1	0.229385	1.49663e-07
1476	CDKN2D	0.22937	1.49941e-07
1477	LDHAP4	0.229353	1.50272e-07
1478	IFI30	0.229194	1.53352e-07
1479	GPRIN1	0.229185	1.53524e-07
1480	MUC4	0.229138	1.54451e-07
1481	PIAS1	0.229061	1.55981e-07
1482	HSD17B2	0.229009	1.57009e-07
1483	SMPDL3B	0.228932	1.58566e-07
1484	TFF1	0.228928	1.58637e-07
1485	CNOT3	0.228898	1.59249e-07
1486	STRN3	0.22883	1.60648e-07
1487	AC009093.1	0.228808	1.61099e-07
1488	DDX60	0.228767	1.61927e-07
1489	B3GNT2	0.228753	1.62228e-07
1490	BOK	0.228747	1.62351e-07
1491	C18orf65	0.228578	1.65886e-07
1492	SFXN3	0.228562	1.66219e-07
1493	C2CD2L	0.228525	1.6701e-07
1494	ZDHHC3	0.228465	1.68288e-07
1495	VEPH1	0.228413	1.69404e-07
1496	ETV6	0.228333	1.71128e-07
1497	SAMSN1	0.228315	1.71526e-07
1498	TTI2	0.228276	1.72388e-07
1499	SH3RF1	0.228158	1.74978e-07
1500	FEN1	0.228065	1.77058e-07
1501	ANXA11	0.228054	1.77311e-07
1502	GBP2	0.228004	1.78432e-07
1503	NR1H2	0.227897	1.80875e-07
1504	PYDC1	0.227879	1.81301e-07
1505	F2RL1	0.227838	1.82252e-07
1506	AC112777.1	0.227823	1.82594e-07
1507	CFAP58-DT	0.227822	1.8261e-07
1508	SPECC1	0.227752	1.84232e-07
1509	JADE1	0.227738	1.8458e-07
1510	NFATC1	0.227704	1.85371e-07
1511	AMH	0.227692	1.85658e-07
1512	HASPIN	0.227689	1.85733e-07
1513	MUC2	0.227661	1.86388e-07
1514	TRAPPC1	0.227619	1.87377e-07
1515	SNX24	0.227528	1.89556e-07
1516	CD164L2	0.227522	1.89693e-07
1517	PRRC1	0.227509	1.89999e-07
1518	ASS1	0.227463	1.91116e-07
1519	AC096536.2	0.227424	1.92061e-07
1520	MRPL27	0.227402	1.92612e-07
1521	TBCD	0.227368	1.93439e-07
1522	AC104024.2	0.227362	1.93583e-07
1523	IL2RA	0.227358	1.93681e-07
1524	ABHD5	0.227291	1.95329e-07
1525	PLCD3	0.227239	1.96628e-07
1526	PGLYRP3	0.227163	1.9852e-07
1527	MT1X	0.227012	2.0234e-07
1528	NEDD9	0.227002	2.02611e-07
1529	PLPP4	0.226954	2.03829e-07
1530	C6orf223	0.226945	2.04053e-07
1531	SH3BP1	0.226864	2.06157e-07
1532	MGRN1	0.226803	2.07749e-07
1533	ELL2	0.226714	2.10095e-07
1534	FRMD6	0.226714	2.10118e-07
1535	DSE	0.226664	2.11432e-07
1536	NDUFV1	0.226639	2.12106e-07
1537	PIP4P1	0.226577	2.13767e-07
1538	CLEC4D	0.226508	2.15629e-07
1539	AKR7A2	0.226412	2.18276e-07
1540	PIK3R5	0.226367	2.19499e-07
1541	CAPN5	0.226327	2.20606e-07
1542	ANKRD52	0.226231	2.23293e-07
1543	AEN	0.226227	2.23422e-07
1544	SIPA1L2	0.226217	2.23706e-07
1545	C3AR1	0.22613	2.26167e-07
1546	RNPEPL1	0.226062	2.28111e-07
1547	FPR1	0.226007	2.29694e-07
1548	PCSK5	0.225983	2.30372e-07
1549	CAV2	0.225982	2.30428e-07
1550	CHRNA7	0.22597	2.30755e-07
1551	AC245128.3	0.225948	2.31404e-07
1552	VDAC2	0.225926	2.3204e-07
1553	SF3A1	0.225885	2.33252e-07
1554	UROD	0.225805	2.35614e-07
1555	TMEM63B	0.225795	2.35904e-07
1556	C10orf55	0.225788	2.36118e-07
1557	GATD3B	0.225731	2.37813e-07
1558	FUT10	0.225691	2.39008e-07
1559	OXCT1	0.225663	2.39837e-07
1560	USP30-AS1	0.225625	2.41003e-07
1561	ACER3	0.225543	2.43491e-07
1562	KCNK7	0.225522	2.44116e-07
1563	CDH3	0.225445	2.46494e-07
1564	RCC1	0.225397	2.4799e-07
1565	SPTB	0.225381	2.48482e-07
1566	ATP2B1	0.22536	2.49156e-07
1567	AC138811.2	0.22527	2.51961e-07
1568	STK17B	0.225207	2.53979e-07
1569	LMAN1	0.225178	2.5489e-07
1570	TOM1	0.225151	2.55769e-07
1571	MANBA	0.225112	2.57029e-07
1572	CCNF	0.2251	2.57415e-07
1573	ACPP	0.225069	2.58409e-07
1574	CARD19	0.225003	2.60539e-07
1575	JUND	0.224958	2.62023e-07
1576	RIN1	0.224944	2.62471e-07
1577	MMP28	0.224937	2.62727e-07
1578	ARHGAP29	0.224927	2.63056e-07
1579	TRIM8	0.224888	2.6433e-07
1580	TNNI2	0.224877	2.64675e-07
1581	PIK3R3	0.224811	2.66893e-07
1582	SLAMF8	0.224701	2.70601e-07
1583	AREL1	0.224696	2.70766e-07
1584	OSGIN1	0.224665	2.71807e-07
1585	MXRA5Y	0.22462	2.73352e-07
1586	PIEZO1	0.224551	2.75702e-07
1587	LINC01561	0.22451	2.77116e-07
1588	ROBO3	0.224449	2.79237e-07
1589	PLCL2	0.224417	2.80375e-07
1590	CRYBB2P1	0.224414	2.80455e-07
1591	CTSW	0.224207	2.87809e-07
1592	FBXL15	0.224196	2.88218e-07
1593	PARP14	0.224193	2.88317e-07
1594	ZNF438	0.224188	2.88508e-07
1595	IER5L	0.22416	2.89504e-07
1596	NDUFS7	0.224156	2.89642e-07
1597	ADAMTS2	0.224107	2.91443e-07
1598	PEAK1	0.224098	2.91761e-07
1599	TOR4A	0.224057	2.93246e-07
1600	RTN4RL2	0.223981	2.96024e-07
1601	AXL	0.22393	2.97948e-07
1602	SAP30-DT	0.223817	3.02148e-07
1603	PSD3	0.223793	3.03044e-07
1604	GATAD2A	0.223789	3.03204e-07
1605	PPP2R2A	0.223787	3.03273e-07
1606	BIN3	0.22365	3.08511e-07
1607	TNIK	0.223618	3.09734e-07
1608	GDA	0.223417	3.1756e-07
1609	AC245041.2	0.223407	3.17968e-07
1610	PTK2B	0.223397	3.18379e-07
1611	DGCR2	0.223359	3.19882e-07
1612	MOV10	0.223332	3.20968e-07
1613	OAS3	0.223219	3.25494e-07
1614	TRIM62	0.22317	3.27465e-07
1615	BRD4	0.223113	3.29786e-07
1616	SOX11	0.223038	3.32874e-07
1617	C1RL	0.222944	3.36788e-07
1618	UBXN6	0.222938	3.37047e-07
1619	AC087392.5	0.222865	3.40093e-07
1620	SREBF2	0.222846	3.40914e-07
1621	IL12RB1	0.222839	3.41225e-07
1622	TCP11L2	0.222804	3.42681e-07
1623	DOCK4	0.222757	3.44695e-07
1624	AVPI1	0.222717	3.46418e-07
1625	DDX41	0.222562	3.53142e-07
1626	DQX1	0.222556	3.5337e-07
1627	TCAF2P1	0.222556	3.53402e-07
1628	GLT1D1	0.222547	3.53788e-07
1629	PPP1R14B-AS1	0.222545	3.53868e-07
1630	CYB561D2	0.222522	3.54892e-07
1631	LINC01943	0.222421	3.59324e-07
1632	HAVCR2	0.222407	3.59963e-07
1633	PI4K2A	0.222352	3.62435e-07
1634	B3GALT4	0.222344	3.62762e-07
1635	TLR2	0.222291	3.65181e-07
1636	SCO1	0.222289	3.65273e-07
1637	CAPN2	0.222203	3.69147e-07
1638	TRNAU1AP	0.222177	3.70337e-07
1639	KYNU	0.222129	3.72559e-07
1640	AC004847.1	0.222067	3.75404e-07
1641	RPN1	0.221999	3.7858e-07
1642	ZNF618	0.221926	3.82016e-07
1643	PROK2	0.221896	3.8343e-07
1644	SLA	0.221765	3.89664e-07
1645	RAB8B	0.221679	3.93835e-07
1646	B3GNT9	0.221637	3.95893e-07
1647	RNF10	0.221627	3.96394e-07
1648	MIR4436B1	0.221519	4.017e-07
1649	LIPE-AS1	0.22148	4.03624e-07
1650	RFX1	0.221479	4.03689e-07
1651	RARRES1	0.221374	4.08922e-07
1652	PSTPIP1	0.221374	4.08955e-07
1653	FBXW4P1	0.221295	4.12919e-07
1654	MYO9B	0.221279	4.13747e-07
1655	XDH	0.221273	4.14043e-07
1656	NKG7	0.221227	4.16391e-07
1657	C9orf116	0.221187	4.1848e-07
1658	VWA3B	0.221153	4.20229e-07
1659	GFPT2	0.221152	4.20271e-07
1660	PUSL1	0.221093	4.23341e-07
1661	MDM2	0.221091	4.23404e-07
1662	TMEM45B	0.221033	4.26439e-07
1663	GNA11	0.221028	4.26716e-07
1664	IL15	0.220959	4.30339e-07
1665	AC115522.1	0.220878	4.3465e-07
1666	ISG15	0.22086	4.35645e-07
1667	SNRK	0.220688	4.4491e-07
1668	AP2S1	0.220686	4.45039e-07
1669	TMPRSS4	0.220629	4.48172e-07
1670	USP5	0.220561	4.51931e-07
1671	PI4KA	0.220556	4.52206e-07
1672	MYL12B	0.220485	4.56124e-07
1673	WDR25	0.220476	4.5666e-07
1674	MED9	0.220199	4.72398e-07
1675	FUT8-AS1	0.220086	4.79007e-07
1676	COQ4	0.220033	4.82105e-07
1677	KDSR	0.219918	4.88964e-07
1678	IRF2	0.219873	4.91646e-07
1679	ATP6V0D1	0.219834	4.94009e-07
1680	CALB2	0.219765	4.98211e-07
1681	RIMS3	0.219759	4.9854e-07
1682	PODXL	0.219759	4.98555e-07
1683	AC120057.3	0.219751	4.99017e-07
1684	BCL2L11	0.219731	5.00268e-07
1685	CD151	0.219726	5.0055e-07
1686	UBE2G1	0.2197	5.02149e-07
1687	PKMP2	0.219696	5.02405e-07
1688	UQCR10	0.219633	5.06298e-07
1689	UBE2M	0.219567	5.10368e-07
1690	IRF2BPL	0.219556	5.11046e-07
1691	C1QB	0.219479	5.15894e-07
1692	PIGR	0.219383	5.21997e-07
1693	CDK2AP2	0.219343	5.24504e-07
1694	ZBTB7C	0.219314	5.26357e-07
1695	YIPF5	0.219299	5.27373e-07
1696	NDUFA6	0.219222	5.32324e-07
1697	RGS19	0.219213	5.32912e-07
1698	AC125437.2	0.219117	5.39154e-07
1699	TLE1	0.218982	5.48155e-07
1700	MUL1	0.21896	5.49599e-07
1701	C3orf52	0.218919	5.52355e-07
1702	PMP22	0.21885	5.56982e-07
1703	MANF	0.218742	5.64372e-07
1704	AL671277.1	0.218708	5.66683e-07
1705	TUBB3	0.218646	5.71016e-07
1706	AK1	0.218601	5.74112e-07
1707	EXTL3	0.218578	5.75755e-07
1708	PDIA4	0.218523	5.79584e-07
1709	SGCB	0.218508	5.80688e-07
1710	LILRB3	0.218485	5.82314e-07
1711	GLIS3	0.218468	5.83517e-07
1712	AC144450.1	0.218466	5.83648e-07
1713	SCAMP2	0.218445	5.85109e-07
1714	DLG3	0.218375	5.90139e-07
1715	SARAF	0.218333	5.9312e-07
1716	ANO2	0.218325	5.93702e-07
1717	EPG5	0.218298	5.95686e-07
1718	ADGRE3	0.218223	6.01105e-07
1719	AC112721.2	0.218194	6.03201e-07
1720	DCBLD2	0.218167	6.0518e-07
1721	AC009005.1	0.218138	6.07314e-07
1722	SLC38A10	0.218073	6.12141e-07
1723	MOB2	0.218061	6.13036e-07
1724	ENDOG	0.218035	6.14951e-07
1725	CCNG2	0.217866	6.27688e-07
1726	TLR1	0.217866	6.27725e-07
1727	AC093520.2	0.217726	6.38456e-07
1728	SETD7	0.217667	6.43031e-07
1729	SEC24A	0.217621	6.46613e-07
1730	PTGES2	0.217586	6.49378e-07
1731	CYP2C18	0.217424	6.62169e-07
1732	GAPDHP40	0.217399	6.64235e-07
1733	TECPR2	0.217387	6.65194e-07
1734	ASIC3	0.217278	6.73991e-07
1735	AL358394.1	0.217264	6.75099e-07
1736	AP2A1	0.217254	6.75917e-07
1737	SGSM2	0.217228	6.78026e-07
1738	COX8A	0.217214	6.79242e-07
1739	ACP5	0.217043	6.93376e-07
1740	FHOD1	0.217021	6.952e-07
1741	SPRED3	0.216885	7.06717e-07
1742	AL645939.4	0.216823	7.11992e-07
1743	TNIP2	0.216821	7.12168e-07
1744	ECI1	0.216802	7.13867e-07
1745	GIPR	0.216777	7.15974e-07
1746	LILRB1	0.216697	7.22916e-07
1747	MIR6829	0.216693	7.23288e-07
1748	XKR9	0.216688	7.23741e-07
1749	GPR108	0.216665	7.25711e-07
1750	CLEC7A	0.216618	7.29792e-07
1751	SRGAP2C	0.216602	7.31253e-07
1752	AL731567.1	0.216539	7.36784e-07
1753	MSR1	0.216488	7.41304e-07
1754	PAPSS2	0.216488	7.41369e-07
1755	TNFAIP2	0.216471	7.42841e-07
1756	GUK1	0.216392	7.49961e-07
1757	TRIM32	0.21635	7.53799e-07
1758	LAMA1	0.216316	7.56834e-07
1759	NID2	0.216296	7.58693e-07
1760	C2orf72	0.216209	7.66607e-07
1761	ZBTB45	0.216187	7.68691e-07
1762	LILRA2	0.216137	7.73327e-07
1763	KRT80	0.216131	7.73839e-07
1764	AL512324.3	0.216125	7.74386e-07
1765	SCDP1	0.216102	7.76577e-07
1766	TUBG1	0.216097	7.77067e-07
1767	LASP1	0.216043	7.82085e-07
1768	TXNIP	0.216026	7.83693e-07
1769	CD69	0.215933	7.92527e-07
1770	CCNO	0.215885	7.97035e-07
1771	MAP2K2	0.215868	7.98722e-07
1772	HSD3B7	0.215842	8.01211e-07
1773	C19orf54	0.215773	8.0788e-07
1774	PIAS3	0.215767	8.0843e-07
1775	SIPA1L3	0.215686	8.16368e-07
1776	MRPL28	0.215663	8.18604e-07
1777	CCL4L2	0.215658	8.19062e-07
1778	C11orf49	0.215646	8.20204e-07
1779	STIM2	0.215612	8.23588e-07
1780	PAM	0.215544	8.30316e-07
1781	IL32	0.215542	8.30487e-07
1782	IDH2	0.215522	8.32515e-07
1783	AC078923.1	0.215508	8.3394e-07
1784	PSMC3	0.215473	8.37445e-07
1785	DAZAP2P1	0.215414	8.43406e-07
1786	DNAJC1	0.215407	8.44103e-07
1787	EIF2B2	0.215353	8.4956e-07
1788	AL355994.2	0.215302	8.54705e-07
1789	ITM2C	0.215219	8.63243e-07
1790	WASF2	0.215197	8.65546e-07
1791	ARF1	0.215144	8.71035e-07
1792	FAM20C	0.215088	8.7694e-07
1793	MIB2	0.215049	8.80969e-07
1794	PIP5K1C	0.215036	8.82417e-07
1795	ELOVL6	0.215008	8.85378e-07
1796	RGS12	0.214995	8.86686e-07
1797	RFLNB	0.214959	8.90498e-07
1798	HPCAL1	0.214954	8.91114e-07
1799	RDH11	0.21494	8.92512e-07
1800	FAM167A	0.214859	9.01225e-07
1801	STPG1	0.21482	9.05486e-07
1802	LYG1	0.214795	9.08173e-07
1803	MTF1	0.214792	9.08452e-07
1804	ZNF341	0.214787	9.09014e-07
1805	MZF1	0.214734	9.14744e-07
1806	TRIM41	0.214726	9.15686e-07
1807	ARHGAP26	0.214582	9.31579e-07
1808	BACE2	0.214425	9.49119e-07
1809	GAPDHP72	0.214395	9.52524e-07
1810	ABHD3	0.214394	9.52591e-07
1811	STX10	0.214262	9.67769e-07
1812	ADAM12	0.214187	9.76433e-07
1813	SCNN1A	0.214148	9.80959e-07
1814	SIGLEC7	0.214133	9.82771e-07
1815	STUB1	0.214108	9.856e-07
1816	KRT9	0.214068	9.90404e-07
1817	AL022341.1	0.214037	9.94043e-07
1818	EMC6	0.214017	9.96394e-07
53668	ANGEL1	-0.21404	9.9371e-07
53669	TIA1	-0.214077	9.89346e-07
53670	AC069222.1	-0.214079	9.89111e-07
53671	TMEM209	-0.214119	9.84364e-07
53672	AC005225.3	-0.214123	9.83912e-07
53673	AC025449.1	-0.214174	9.77968e-07
53674	BBS5	-0.214187	9.76413e-07
53675	LRRC49	-0.214198	9.75166e-07
53676	SLC25A32	-0.214231	9.71273e-07
53677	GMEB2	-0.214234	9.7101e-07
53678	ZNF846	-0.214286	9.64956e-07
53679	MIR3131	-0.214373	9.55079e-07
53680	ZNF681	-0.214378	9.5448e-07
53681	RIDA	-0.214402	9.51786e-07
53682	AC128687.2	-0.214452	9.46122e-07
53683	NOX1	-0.214688	9.19828e-07
53684	AC002451.1	-0.214703	9.18216e-07
53685	BUD31	-0.214717	9.16624e-07
53686	PMPCB	-0.214913	8.95439e-07
53687	NEU3	-0.214995	8.86683e-07
53688	FGD5-AS1	-0.215043	8.81641e-07
53689	WDR88	-0.215102	8.75394e-07
53690	UFM1	-0.215199	8.65397e-07
53691	BOD1	-0.21536	8.4881e-07
53692	AMZ2P1	-0.215369	8.47959e-07
53693	CBWD4P	-0.215552	8.2952e-07
53694	USP30	-0.215712	8.13769e-07
53695	PPIAP45	-0.215776	8.07592e-07
53696	KCTD18	-0.215883	7.97231e-07
53697	TXLNG	-0.215984	7.87612e-07
53698	CENPBD1	-0.216011	7.85108e-07
53699	ARMCX5	-0.216078	7.78807e-07
53700	MIR4292	-0.216155	7.71643e-07
53701	TMEM38B	-0.216328	7.55763e-07
53702	LINC01411	-0.21636	7.52834e-07
53703	MIR647	-0.21648	7.42094e-07
53704	AL390728.6	-0.216528	7.37799e-07
53705	ZBED8	-0.216557	7.35233e-07
53706	ZNF404	-0.216631	7.28659e-07
53707	CES4A	-0.216657	7.26368e-07
53708	AL121992.3	-0.216765	7.17054e-07
53709	SLC13A3	-0.216837	7.10844e-07
53710	PRLR	-0.216917	7.03999e-07
53711	AL589765.6	-0.216953	7.00934e-07
53712	REEP1	-0.216969	6.99559e-07
53713	LRMDA	-0.217051	6.92675e-07
53714	GPR157	-0.217095	6.89012e-07
53715	ZNF663P	-0.217124	6.86613e-07
53716	CPSF3	-0.217182	6.81807e-07
53717	AC073349.1	-0.217323	6.70317e-07
53718	AC093627.5	-0.21734	6.68931e-07
53719	AMZ2	-0.217507	6.55542e-07
53720	WWOX	-0.217604	6.47926e-07
53721	TMC7	-0.217633	6.45655e-07
53722	ABRACL	-0.217702	6.40303e-07
53723	AL353796.1	-0.217774	6.34762e-07
53724	ZRSR2	-0.217834	6.30127e-07
53725	FAM53A	-0.217851	6.28864e-07
53726	AC024560.2	-0.217925	6.23245e-07
53727	THAP2	-0.218225	6.00996e-07
53728	CYCSP34	-0.21831	5.94778e-07
53729	GNPDA1	-0.21843	5.86174e-07
53730	RPL22	-0.218432	5.86074e-07
53731	NIPAL2	-0.218606	5.7376e-07
53732	LSG1	-0.218629	5.72159e-07
53733	AL391244.2	-0.21873	5.65202e-07
53734	VPS13B-DT	-0.218766	5.62708e-07
53735	NDUFA4	-0.218781	5.61696e-07
53736	ZNF263	-0.218785	5.61461e-07
53737	AC104958.2	-0.21881	5.59729e-07
53738	SUCLA2-AS1	-0.218862	5.56162e-07
53739	CXorf65	-0.218888	5.54432e-07
53740	DLG5-AS1	-0.21902	5.45606e-07
53741	AGMAT	-0.219044	5.44025e-07
53742	KCTD6	-0.2192	5.33771e-07
53743	FREM2	-0.21926	5.2984e-07
53744	KIN	-0.219468	5.166e-07
53745	IL17RB	-0.219504	5.14303e-07
53746	PRPF38A	-0.219517	5.13478e-07
53747	CCAR1	-0.219674	5.03762e-07
53748	AC009120.1	-0.219738	4.99813e-07
53749	CCDC146	-0.219806	4.95686e-07
53750	AC100793.4	-0.219811	4.95388e-07
53751	HOXB-AS4	-0.219935	4.87911e-07
53752	SLC19A2	-0.219975	4.85541e-07
53753	KRIT1	-0.220083	4.79206e-07
53754	PRKAR2A	-0.220171	4.74031e-07
53755	SS18L2	-0.220331	4.64847e-07
53756	RNF20	-0.220385	4.61786e-07
53757	C1GALT1C1	-0.220424	4.59588e-07
53758	LIPT1	-0.220426	4.59449e-07
53759	GAS2	-0.220568	4.51528e-07
53760	PRSS45P	-0.220658	4.46538e-07
53761	TCEANC2	-0.220668	4.46033e-07
53762	STARD13	-0.220678	4.45444e-07
53763	PREPL	-0.220872	4.35006e-07
53764	H3P6	-0.220909	4.32996e-07
53765	GDPD5	-0.220989	4.28785e-07
53766	TSPAN31	-0.220992	4.28609e-07
53767	ARHGEF7	-0.221061	4.24989e-07
53768	CSTF3	-0.221257	4.14848e-07
53769	AC091729.3	-0.221288	4.13265e-07
53770	MRPL48	-0.221316	4.1185e-07
53771	AC008736.1	-0.221473	4.03955e-07
53772	C17orf75	-0.221509	4.02195e-07
53773	LINC00869	-0.221563	3.99507e-07
53774	SBDSP1	-0.221674	3.94075e-07
53775	MTHFSD	-0.221732	3.91271e-07
53776	PPA1	-0.221732	3.91261e-07
53777	USP21	-0.221738	3.91007e-07
53778	CWC15	-0.221774	3.89242e-07
53779	AC096887.2	-0.221841	3.8607e-07
53780	PROSER2	-0.22189	3.8372e-07
53781	ANXA9	-0.221903	3.83112e-07
53782	SATB1-AS1	-0.222078	3.74911e-07
53783	CNOT11	-0.222085	3.74589e-07
53784	VIRMA	-0.22228	3.65654e-07
53785	SCML2	-0.222293	3.65073e-07
53786	RPL21P119	-0.222445	3.58293e-07
53787	COA6-AS1	-0.222667	3.48575e-07
53788	ANAPC13	-0.222702	3.47071e-07
53789	DDX59	-0.222702	3.4705e-07
53790	SVBP	-0.222735	3.45615e-07
53791	ZBTB2	-0.222742	3.45335e-07
53792	COQ8A	-0.222752	3.44904e-07
53793	FAM92A	-0.222782	3.43641e-07
53794	IL12A	-0.222886	3.39243e-07
53795	AC010280.1	-0.222905	3.38417e-07
53796	AC132192.2	-0.222908	3.38308e-07
53797	ADAT1	-0.223001	3.34439e-07
53798	GPN1	-0.223024	3.33474e-07
53799	AC097532.2	-0.223085	3.30932e-07
53800	ST13	-0.223091	3.30712e-07
53801	SMYD2	-0.223115	3.29727e-07
53802	CENPJ	-0.223152	3.28229e-07
53803	AL021408.1	-0.223227	3.25147e-07
53804	CDK13	-0.223243	3.24527e-07
53805	RPS25	-0.223244	3.24487e-07
53806	STT3B	-0.223294	3.22471e-07
53807	CENPQ	-0.223344	3.20464e-07
53808	XPO5	-0.22347	3.15491e-07
53809	MCF2L	-0.223541	3.12734e-07
53810	FUNDC2	-0.223552	3.1228e-07
53811	TPP2	-0.223579	3.1126e-07
53812	CLDN16	-0.223597	3.10534e-07
53813	AC092070.2	-0.223648	3.08586e-07
53814	MAGEA10-MAGEA5	-0.223662	3.08047e-07
53815	AL021154.1	-0.223742	3.05009e-07
53816	AL121917.1	-0.223747	3.04795e-07
53817	DUXAP1	-0.223782	3.03485e-07
53818	AC093458.2	-0.223831	3.01626e-07
53819	TFCP2	-0.223922	2.98233e-07
53820	RPL7L1	-0.223954	2.9703e-07
53821	MYEF2	-0.224149	2.8991e-07
53822	HOXA10-AS	-0.224268	2.85622e-07
53823	LNX2	-0.224356	2.82509e-07
53824	FTL	-0.224361	2.82335e-07
53825	EIF4EBP3	-0.224659	2.72013e-07
53826	AC020907.4	-0.22468	2.71299e-07
53827	AC010719.1	-0.224799	2.67287e-07
53828	MPP1	-0.224814	2.66792e-07
53829	TCP10	-0.224859	2.65298e-07
53830	ZNF441	-0.224909	2.63625e-07
53831	AC018638.5	-0.22507	2.58368e-07
53832	SETD4	-0.225076	2.5819e-07
53833	TLDC2	-0.225079	2.58066e-07
53834	COG3	-0.225189	2.54556e-07
53835	ORC5	-0.2253	2.51034e-07
53836	VKORC1L1	-0.225398	2.47968e-07
53837	PPP1R2	-0.225534	2.43748e-07
53838	LRIF1	-0.225545	2.43422e-07
53839	CDHR1	-0.225562	2.42921e-07
53840	LINC01357	-0.225595	2.41892e-07
53841	ATXN1-AS1	-0.225629	2.40859e-07
53842	TAS2R38	-0.225665	2.39784e-07
53843	NDUFAF2	-0.225704	2.38606e-07
53844	ZNF763	-0.225775	2.36482e-07
53845	DARS1	-0.225899	2.32823e-07
53846	VPS41	-0.22598	2.30484e-07
53847	FCF1P2	-0.226043	2.28638e-07
[truncated: 849 more rows]

## Sheet: TCGA-DLBC
Supplemental table 1G - genes positively correlating with HIF-metagene in TCGA-DLBC RNA-seq analyses
row_num	gene	correlation	pvalue
1	PFKFB4	0.814704	5.60883e-12
2	P4HA1	0.80736	1.21671e-11
3	SLC16A3	0.788239	7.89749e-11
4	MIR210HG	0.7576	1.09525e-09
5	TPI1	0.73986	4.23621e-09
6	PLOD1	0.731174	7.90158e-09
7	ALDOA	0.716052	2.2139e-08
8	ENO1	0.713226	2.66451e-08
9	FUT11	0.706582	4.08387e-08
10	SARS1	0.70096	5.80859e-08
11	LINC01612	0.685006	1.5129e-07
12	BCKDK	0.683542	1.64687e-07
13	SLAMF9	0.679606	2.06398e-07
14	TSKU	0.670871	3.3653e-07
15	GAPDH	0.669344	3.65952e-07
16	HILPDA	0.662844	5.20005e-07
17	MTFP1	0.655807	7.53506e-07
18	AF241725.1	0.654729	7.96862e-07
19	LINC01283	0.654629	8.01023e-07
20	NOL3	0.651649	9.33913e-07

## Sheet: TCGA-ESCA
Supplemental table 1H - genes positively correlating with HIF-metagene in TCGA-ESCA RNA-seq analyses
row_num	gene	correlation	pvalue
1	NDRG1	0.80808	1.09e-40
2	PGAM1	0.783561	9.15e-37
3	BNIP3	0.783265	1.01e-36
4	MIR210HG	0.757194	4.45e-33
5	LDHA	0.751043	2.76e-32
6	PYGL	0.721186	9.63e-29
7	KCTD11	0.699956	1.71e-26
8	ALDOA	0.699485	1.91e-26
9	BNIP3P1	0.690279	1.57e-25
10	PGF	0.686424	3.69e-25
11	PI4K2A	0.686107	3.96e-25
12	NECTIN1	0.684899	5.17e-25
13	C4orf3	0.683973	6.33e-25
14	SFN	0.681123	1.18e-24
15	BNIP3L	0.678154	2.23e-24
16	FABP5	0.674342	5e-24
17	TUBB6	0.671519	9.02e-24
18	MOB3A	0.668579	1.66e-23
19	BHLHE40	0.666902	2.34e-23
20	FABP5P7	0.663855	4.34e-23
21	ADM	0.663346	4.81e-23
22	TCAF2	0.66259	5.61e-23
23	SLC2A1	0.662313	5.93e-23
24	ZFP36L1	0.66089	7.88e-23
25	KRT5	0.659317	1.08e-22
26	ERO1A	0.658066	1.38e-22
27	GNA15	0.654318	2.88e-22
28	AC104046.1	0.6528	3.87e-22
29	TSC22D2	0.650787	5.71e-22
30	AC012085.1	0.649444	7.39e-22
31	AHNAK2	0.649026	8e-22
32	CARHSP1	0.6487	8.51e-22
33	PPP1R13L	0.646596	1.27e-21
34	GJB5	0.645904	1.45e-21
35	FABP5P10	0.644957	1.73e-21
36	PPP1R14B-AS1	0.644642	1.84e-21
37	ARL8B	0.641593	3.25e-21
38	FRMD6	0.641568	3.26e-21
39	PERP	0.640449	4.01e-21
40	FABP5P1	0.639752	4.56e-21
41	YBX3	0.639611	4.68e-21
42	MIR210	0.637458	6.96e-21
43	NDUFA4L2	0.637451	6.97e-21
44	MKNK2	0.637086	7.45e-21
45	AL358334.3	0.634766	1.14e-20
46	AC024270.1	0.632465	1.72e-20
47	ANKRD37	0.631021	2.23e-20
48	GAPDH	0.629876	2.73e-20
49	ARF6	0.628535	3.47e-20
50	PPP2R2C	0.627995	3.82e-20
51	HES2	0.627834	3.93e-20
52	FUT11	0.627758	3.98e-20
53	S100A2	0.626656	4.83e-20
54	HILPDA	0.626619	4.86e-20
55	TPI1	0.626577	4.9e-20
56	ENO1	0.625962	5.46e-20
57	KRT6A	0.624958	6.51e-20
58	DUSP7	0.623775	8e-20
59	SH3GL1	0.62328	8.72e-20
60	PLEKHM2	0.622954	9.23e-20
61	PKM	0.622539	9.92e-20
62	ANGPTL4	0.621821	1.12e-19
63	AL358334.2	0.621655	1.16e-19
64	FABP5P11	0.621139	1.26e-19
65	SDC1	0.620632	1.38e-19
66	GYS1	0.619803	1.59e-19
67	RGS20	0.6198	1.59e-19
68	FABP5P12	0.619047	1.81e-19
69	TNKS1BP1	0.616865	2.63e-19
70	PLS3	0.614255	4.08e-19
71	FSCN1	0.614212	4.11e-19
72	BNC1	0.61364	4.53e-19
73	CA12	0.611987	5.97e-19
74	MEAK7	0.61157	6.4e-19
75	FABP5P3	0.611385	6.6e-19
76	GJB3	0.611192	6.82e-19
77	ANXA8L1	0.610477	7.68e-19
78	LDHAP4	0.60989	8.46e-19
79	GM2A	0.609498	9.03e-19
80	ZNF385A	0.609464	9.08e-19
81	MIR3659HG	0.609069	9.69e-19
82	AC099548.2	0.60884	1.01e-18
83	PPP4R1	0.607112	1.34e-18
84	MBD2	0.605483	1.75e-18
85	B3GNT4	0.605286	1.8e-18
86	VDAC2	0.600892	3.67e-18
87	FABP5P2	0.599183	4.83e-18
88	KRT16P5	0.598856	5.09e-18
89	ANXA8	0.598413	5.46e-18
90	DSG3	0.598215	5.63e-18
91	ATP6V1D	0.597892	5.93e-18
92	AP3S1	0.597556	6.25e-18
93	TBC1D10A	0.597532	6.28e-18
94	PGAM4	0.597337	6.47e-18
95	PLEKHG5	0.597325	6.49e-18
96	S100A11	0.597172	6.65e-18
97	BICD2	0.596489	7.41e-18
98	TRIM29	0.596446	7.46e-18
99	PARD6G	0.596298	7.63e-18
100	KRT14	0.595203	9.07e-18
101	NXPH4	0.59347	1.19e-17
102	IRF6	0.592952	1.29e-17
103	PLP2	0.591364	1.65e-17
104	P4HA2	0.591262	1.68e-17
105	PLEKHG3	0.591018	1.74e-17
106	PLD2	0.590398	1.92e-17
107	HSPB1	0.590387	1.92e-17
108	GJB2	0.590135	2e-17
109	ITPRIP	0.590042	2.03e-17
110	AC078819.1	0.589064	2.36e-17
111	POU3F1	0.588924	2.41e-17
112	GSDMC	0.588606	2.53e-17
113	HRAS	0.587016	3.23e-17
114	KRT17	0.586345	3.58e-17
115	ADK	0.58617	3.68e-17
116	METRNL	0.584805	4.53e-17
117	LDHAP5	0.584028	5.09e-17
118	ARL4D	0.58362	5.42e-17
119	FAM174A	0.583403	5.6e-17
120	CSNK1A1	0.582979	5.97e-17
121	PKP3	0.582497	6.42e-17
122	DCTN2	0.582377	6.54e-17
123	DAAM1	0.582296	6.62e-17
124	RNH1	0.582233	6.68e-17
125	SEMA4B	0.582125	6.79e-17
126	CYP27C1	0.581258	7.73e-17
127	TUBA1C	0.580087	9.21e-17
128	LDHAP3	0.580037	9.28e-17
129	TMEM79	0.579888	9.49e-17
130	HSPB1P1	0.579574	9.95e-17
131	DSP	0.579367	1.03e-16
132	GJB6	0.578526	1.16e-16
133	CTNNBIP1	0.578472	1.17e-16
134	DGKA	0.577564	1.34e-16
135	DSC3	0.577459	1.36e-16
136	LY6K	0.576409	1.59e-16
137	RTN4	0.576132	1.66e-16
138	TGFB1	0.575996	1.69e-16
139	TMEM159	0.575763	1.75e-16
140	DSC2	0.575231	1.89e-16
141	TUBA4A	0.574957	1.97e-16
142	AC082651.3	0.574162	2.21e-16
143	FAM83A	0.573373	2.48e-16
144	PGK1	0.572417	2.86e-16
145	PPP1R14B	0.571746	3.15e-16
146	FNTB	0.571717	3.16e-16
147	S100A11P2	0.571704	3.17e-16
148	EGLN3	0.571017	3.5e-16
149	SPPL3	0.570733	3.65e-16
150	RAB38	0.570475	3.79e-16
151	PKP1	0.570349	3.86e-16
152	PHLDA3	0.569674	4.25e-16
153	SLC6A8	0.569482	4.37e-16
154	MXI1	0.568495	5.04e-16
155	AMPD3	0.568463	5.06e-16
156	MARK3	0.568304	5.18e-16
157	MAF	0.567811	5.56e-16
158	INKA1	0.567481	5.82e-16
159	NTAN1	0.567227	6.04e-16
160	RHOD	0.566808	6.41e-16
161	DARS-AS1	0.566511	6.69e-16
162	CLIP1	0.566166	7.03e-16
163	RAP2B	0.566129	7.06e-16
164	CDH3	0.565493	7.73e-16
165	C8orf58	0.565307	7.94e-16
166	LDHAP7	0.564467	8.95e-16
167	MAP7D1	0.563972	9.6e-16
168	CLCA2	0.563433	1.04e-15
169	HSPB1P2	0.563402	1.04e-15
170	KCMF1	0.562926	1.11e-15
171	AL034399.2	0.562673	1.15e-15
172	KRT17P2	0.56127	1.4e-15
173	IL20RB	0.56122	1.41e-15
174	TYMP	0.560929	1.47e-15
175	ARHGEF4	0.560893	1.48e-15
176	NOD2	0.560674	1.53e-15
177	PPARD	0.560613	1.54e-15
178	SBSN	0.559312	1.85e-15
179	STON2	0.558809	1.98e-15
180	NRBP1	0.558748	2e-15
181	AC006483.1	0.557712	2.31e-15
182	IFFO2	0.55657	2.7e-15
183	BTBD11	0.55586	2.98e-15
184	GNAI1	0.555844	2.98e-15
185	CALML3	0.555436	3.16e-15
186	TMEM154	0.555356	3.19e-15
187	KRT17P1	0.555213	3.25e-15
188	TSR3	0.555159	3.28e-15
189	DYNLL1	0.555047	3.33e-15
190	FAM83H	0.554945	3.38e-15
191	AC007728.3	0.554928	3.38e-15
192	ZFYVE1	0.554883	3.41e-15
193	AC009902.2	0.554544	3.57e-15
194	LDHAP1	0.554431	3.62e-15
195	PERM1	0.553958	3.87e-15
196	MINK1	0.553507	4.11e-15
197	RCOR1	0.553209	4.28e-15
198	TMEM189	0.553026	4.39e-15
199	PRNP	0.552985	4.41e-15
200	GPR87	0.551132	5.68e-15
201	AL109946.1	0.550849	5.9e-15
202	CAST	0.550357	6.31e-15
203	STIM1	0.549954	6.66e-15
204	COL17A1	0.549805	6.8e-15
205	AL136982.5	0.549268	7.31e-15
206	NRBP2	0.549236	7.34e-15
207	MAPK6	0.548907	7.67e-15
208	SNAI2	0.548883	7.69e-15
209	LINC00958	0.548305	8.32e-15
210	GAPDHP40	0.548168	8.47e-15
211	MTSS1	0.546578	1.05e-14
212	PPP1CB	0.546124	1.11e-14
213	SOX15	0.546088	1.12e-14
214	SPRR1B	0.545925	1.14e-14
215	SEPTIN10	0.545548	1.2e-14
216	UPP1	0.545444	1.22e-14
217	KLC3	0.545148	1.27e-14
218	RABGGTA	0.543517	1.57e-14
219	MAP3K6	0.543281	1.62e-14
220	MAST4	0.542996	1.69e-14
221	AC139100.1	0.542509	1.8e-14
222	ACTR10	0.542461	1.81e-14
223	CDKN1A	0.541887	1.95e-14
224	UBE2D2	0.540958	2.2e-14
225	FGF11	0.540616	2.3e-14
226	MPZL2	0.540575	2.32e-14
227	MICALL1	0.539963	2.51e-14
228	SLC38A2	0.539849	2.55e-14
229	TMEM40	0.538968	2.86e-14
230	TSPAN10	0.536973	3.7e-14
231	YWHAZ	0.536498	3.94e-14
232	NLRP3P1	0.536457	3.96e-14
233	LYPD3	0.53633	4.02e-14
234	RXRA	0.536291	4.04e-14
235	ATP10D	0.53607	4.16e-14
236	C1orf74	0.535902	4.25e-14
237	AL136982.6	0.535896	4.25e-14
238	KRT17P6	0.535807	4.3e-14
239	PLEKHN1	0.535768	4.32e-14
240	BLVRA	0.535635	4.4e-14
241	LPAR3	0.53514	4.69e-14
242	HK2	0.534803	4.9e-14
243	PGM2	0.534749	4.93e-14
244	KIFC2	0.534737	4.94e-14
245	MAP2K1	0.534474	5.11e-14
246	ELOVL1	0.53406	5.38e-14
247	KDM4B	0.533943	5.47e-14
248	FAM89B	0.53326	5.96e-14
249	MIR193BHG	0.533176	6.03e-14
250	ENO2	0.531875	7.12e-14
251	EHD2	0.531704	7.27e-14
252	DDIT4	0.531302	7.65e-14
253	PLIN3	0.531028	7.92e-14
254	RAET1G	0.530855	8.1e-14
255	BAIAP2	0.530397	8.58e-14
256	LY6D	0.529795	9.26e-14
257	KRT16P6	0.529775	9.29e-14
258	NLRX1	0.529581	9.52e-14
259	NIPAL4	0.529105	1.01e-13
260	KRT16	0.528549	1.08e-13
261	PRRG4	0.528376	1.11e-13
262	BLOC1S2	0.528238	1.13e-13
263	CERS3	0.527883	1.18e-13
264	SERPINB5	0.527766	1.2e-13
265	FAM83G	0.527623	1.22e-13
266	AC068228.1	0.5269	1.33e-13
267	SNAPC1	0.526864	1.34e-13
268	WDR47	0.526799	1.35e-13
269	PDLIM4	0.526332	1.43e-13
270	FSCN1P1	0.526301	1.44e-13
271	ARPC2	0.526287	1.44e-13
272	PSMD9	0.525862	1.52e-13
273	UBC	0.525763	1.54e-13
274	EXOC6B	0.525652	1.56e-13
275	NECTIN4	0.525634	1.56e-13
276	NDEL1	0.52509	1.67e-13
277	KRT17P3	0.52447	1.8e-13
278	AL162274.1	0.524316	1.84e-13
279	GAPDHP65	0.524078	1.89e-13
280	TINF2	0.523878	1.94e-13
281	CSRP2	0.523672	1.99e-13
282	FAM162A	0.523325	2.08e-13
283	CERS4	0.523272	2.09e-13
284	MCUB	0.523189	2.11e-13
285	RNF11	0.523012	2.16e-13
286	MCC	0.522719	2.24e-13
287	PPP1R14C	0.522709	2.24e-13
288	GAPDHP1	0.522083	2.42e-13
289	HCFC1R1	0.520254	3.03e-13
290	FAM25BP	0.520056	3.11e-13
291	EPN2	0.519271	3.42e-13
292	LGALS7	0.518757	3.64e-13
293	MIR205HG	0.517714	4.13e-13
294	CDKN2D	0.517579	4.2e-13
295	LAD1	0.516854	4.59e-13
296	ANXA2	0.516773	4.63e-13
297	GAPDHP72	0.516468	4.81e-13
298	SULT2B1	0.516282	4.92e-13
299	GAPDHP60	0.516149	5e-13
300	EFNA3	0.516081	5.04e-13
301	GRHL3	0.516075	5.04e-13
302	DNAJB6	0.516068	5.05e-13
303	NDST1	0.516016	5.08e-13
304	KTN1	0.515806	5.21e-13
305	TPST2	0.515773	5.23e-13
306	P4HA1	0.515309	5.53e-13
307	SH3BP1	0.515102	5.67e-13
308	FZD6	0.514875	5.83e-13
309	KRT16P4	0.514439	6.14e-13
310	SERTAD2	0.514431	6.14e-13
311	CAPN1	0.513959	6.5e-13
312	MYH9	0.513571	6.81e-13
313	YWHAQ	0.513314	7.03e-13
314	S100A14	0.513169	7.15e-13
315	IPPK	0.512945	7.34e-13
316	MAPK7	0.512822	7.45e-13
317	ZFYVE21	0.512694	7.57e-13
318	N4BP1	0.512618	7.64e-13
319	JUNB	0.512313	7.92e-13
320	CFAP58-DT	0.512236	7.99e-13
321	CDA	0.512233	7.99e-13
322	CNN2	0.51216	8.06e-13
323	TECR	0.511914	8.3e-13
324	DRAP1	0.511864	8.35e-13
325	KRT16P3	0.511776	8.44e-13
326	RNF141	0.511553	8.67e-13
327	AP001453.4	0.511472	8.75e-13
328	HIF1A	0.511232	9.01e-13
329	TIPARP	0.510939	9.32e-13
330	GNAI3	0.509281	1.13e-12
331	GRIN3B	0.509009	1.17e-12
332	GAPDHP70	0.508844	1.19e-12
333	SNX3	0.508838	1.2e-12
334	GIPC1	0.508676	1.22e-12
335	ADRB2	0.508384	1.26e-12
336	S100A3	0.508143	1.3e-12
337	TPI1P1	0.507933	1.33e-12
338	EXOC5	0.507851	1.34e-12
339	MTPN	0.507475	1.4e-12
340	RAB10	0.507126	1.46e-12
341	PTHLH	0.506853	1.51e-12
342	IMPA2	0.506811	1.52e-12
343	RRAS2	0.506803	1.52e-12
344	WDFY2	0.506728	1.53e-12
345	REEP4	0.505999	1.67e-12
346	C16orf74	0.505845	1.7e-12
347	C3orf67	0.5058	1.71e-12
348	GID4	0.505428	1.78e-12
349	CALML3-AS1	0.505416	1.79e-12
350	UBE2E2	0.505291	1.81e-12
351	LINC01705	0.505191	1.83e-12
352	FAT2	0.504604	1.96e-12
353	GLI3	0.504006	2.1e-12
354	AL049555.1	0.503617	2.2e-12
355	GPR157	0.503605	2.2e-12
356	U62317.1	0.503555	2.22e-12
357	MVK	0.503503	2.23e-12
358	CDK7	0.50345	2.24e-12
359	SLC10A6	0.503415	2.25e-12
360	TMSB10	0.503305	2.28e-12
361	S100A11P1	0.502983	2.37e-12
362	STUB1	0.502511	2.5e-12
363	FGFBP1	0.502511	2.5e-12
364	RHOV	0.502239	2.58e-12
365	FAM83A-AS1	0.502225	2.59e-12
366	NR3C1	0.500978	2.99e-12
367	GJB4	0.500752	3.06e-12
368	LDHAP2	0.50062	3.11e-12
369	OVOL1	0.500264	3.24e-12
370	TMEM91	0.500113	3.3e-12
371	STK17A	0.499929	3.37e-12
372	PIM1	0.499918	3.37e-12
373	KLF7	0.499544	3.52e-12
374	PRKCH	0.499273	3.63e-12
375	TFAP2A	0.499062	3.72e-12
376	RNF145	0.498951	3.77e-12
377	AGAP2-AS1	0.498855	3.81e-12
378	AP2S1	0.498741	3.86e-12
379	AL391416.1	0.498465	3.98e-12
380	AC007540.2	0.49843	4e-12
381	PLCH2	0.497671	4.36e-12
382	TOLLIP	0.497419	4.48e-12
383	CELSR1	0.497065	4.67e-12
384	GAPDHP73	0.49703	4.69e-12
385	RNF187	0.496416	5.02e-12
386	MSN	0.496245	5.12e-12
387	AHDC1	0.496202	5.15e-12
388	TACSTD2	0.495866	5.35e-12
389	DUSP11	0.495648	5.48e-12
390	GAPDHP63	0.495403	5.63e-12
391	LINC00887	0.495299	5.7e-12
392	AC079465.1	0.494943	5.93e-12
393	RBX1	0.494864	5.99e-12
394	TECRP1	0.494826	6.01e-12
395	IL20RB-AS1	0.494732	6.08e-12
396	NUAK2	0.494066	6.55e-12
397	UBE2G1	0.493908	6.67e-12
398	SNX33	0.493806	6.74e-12
399	MIF	0.493738	6.8e-12
400	LINC00491	0.493514	6.97e-12
401	KCTD9	0.493363	7.09e-12
402	RNF19B	0.493142	7.26e-12
403	IZUMO4	0.492734	7.6e-12
404	CMIP	0.492697	7.64e-12
405	AC004997.1	0.492588	7.73e-12
406	HCN2	0.492311	7.97e-12
407	CDK5R1	0.491595	8.64e-12
408	NAA20	0.491548	8.68e-12
409	GAPDHP35	0.491059	9.17e-12
410	PGLS	0.490941	9.29e-12
411	AC068228.2	0.490654	9.59e-12
412	TOM1	0.490498	9.76e-12
413	DMKN	0.489628	1.07e-11
414	DHRS1	0.489559	1.08e-11
415	IPO13	0.489396	1.1e-11
416	TSPO	0.489197	1.13e-11
417	FAM83B	0.488703	1.19e-11
418	PACS1	0.488588	1.21e-11
419	IVL	0.488583	1.21e-11
420	CORO1C	0.488498	1.22e-11
421	CERS3-AS1	0.488471	1.22e-11
422	CD109	0.488432	1.23e-11
423	AHNAK	0.488255	1.25e-11
424	CLTB	0.487991	1.29e-11
425	GAPDHP38	0.487929	1.3e-11
426	CDCA4	0.487579	1.35e-11
427	FRMD6-AS2	0.487269	1.39e-11
428	DCTN1	0.487199	1.41e-11
429	OSTF1	0.487161	1.41e-11
430	ZNF750	0.487136	1.41e-11
431	AC068228.3	0.48683	1.46e-11
432	PGLYRP3	0.486342	1.54e-11
433	EHBP1L1	0.486256	1.56e-11
434	GAPDHP44	0.485739	1.65e-11
435	GAPDHP69	0.485464	1.7e-11
436	FAM126A	0.485401	1.71e-11
437	PFKP	0.484958	1.8e-11
438	S100A16	0.484855	1.82e-11
439	TCAF2P1	0.484699	1.85e-11
440	SPHK1	0.484312	1.93e-11
441	AC007318.1	0.484045	1.98e-11
442	KRT16P1	0.483753	2.05e-11
443	SLC6A11	0.483577	2.09e-11
444	GOLGA7B	0.483315	2.15e-11
445	CAV2	0.483136	2.19e-11
446	ZHX1	0.483073	2.2e-11
447	NPEPPS	0.4829	2.25e-11
448	ATP6V0C	0.482872	2.25e-11
449	TM4SF19-AS1	0.482756	2.28e-11
450	ADIRF-AS1	0.482676	2.3e-11
451	YBX3P1	0.482567	2.33e-11
452	ZDHHC18	0.482202	2.42e-11
453	RTL8C	0.482067	2.46e-11
454	DUOXA1	0.48183	2.52e-11
455	DENND2C	0.481777	2.54e-11
456	KDM3A	0.481449	2.63e-11
457	THSD1	0.481236	2.69e-11
458	EVI5L	0.481155	2.71e-11
459	AC023906.5	0.481123	2.72e-11
460	RNASE7	0.481036	2.75e-11
461	CAMSAP1	0.481017	2.75e-11
462	ITGB1BP1	0.480693	2.85e-11
463	CBARP	0.480633	2.87e-11
464	PFKFB4	0.48034	2.96e-11
465	S100A8	0.480236	2.99e-11
466	WASF2	0.480126	3.03e-11
467	AC037459.1	0.479798	3.14e-11
468	SPRR1A	0.479697	3.17e-11
469	MAP4K5	0.47956	3.22e-11
470	FABP5P4	0.479169	3.36e-11
471	DDB2	0.479165	3.36e-11
472	PLEC	0.478968	3.43e-11
473	IFNWP19	0.478862	3.47e-11
474	PPFIA4	0.47858	3.58e-11
475	HCAR2	0.478321	3.68e-11
476	SLC2A1-AS1	0.478091	3.77e-11
477	LINC01605	0.47808	3.77e-11
478	SYPL1	0.477913	3.84e-11
479	HK2P1	0.477617	3.96e-11
480	VSNL1	0.477609	3.97e-11
481	TGFBI	0.477421	4.05e-11
482	FBXO42	0.477319	4.09e-11
483	MYO5A	0.476894	4.28e-11
484	AC011462.1	0.476883	4.29e-11
485	KRT6B	0.476532	4.45e-11
486	MMP17	0.47644	4.49e-11
487	DOCK9-DT	0.47618	4.62e-11
488	GLTP	0.476099	4.66e-11
489	ULBP2	0.475725	4.85e-11
490	GPR1	0.475356	5.04e-11
491	UBTD1	0.47533	5.05e-11
492	RPS27AP13	0.475278	5.08e-11
493	TM4SF19	0.475146	5.15e-11
494	MRVI1-AS1	0.475081	5.19e-11
495	TIAM1	0.475001	5.23e-11
496	LTB4R	0.474859	5.31e-11
497	AC004816.1	0.47452	5.5e-11
498	RARG	0.474489	5.52e-11
499	C5orf34-AS1	0.474267	5.65e-11
500	CAPG	0.474023	5.8e-11
501	LMF2	0.473681	6.01e-11
502	HDAC3	0.473478	6.14e-11
503	PPP1R18	0.473371	6.21e-11
504	HSD17B1	0.473051	6.43e-11
505	AL138693.1	0.472469	6.83e-11
506	TRAPPC5	0.472453	6.84e-11
507	C10orf55	0.472303	6.95e-11
508	CDC42SE1	0.47196	7.2e-11
509	IRF5	0.471901	7.25e-11
510	PPP1R14BP3	0.471564	7.51e-11
511	FEM1B	0.471522	7.54e-11
512	MIR31HG	0.47151	7.55e-11
513	LTB4R2	0.471483	7.57e-11
514	MAP2K4	0.470973	7.99e-11
515	ELOBP2	0.470352	8.52e-11
516	S100A9	0.470199	8.66e-11
517	ACTR1A	0.469878	8.95e-11
518	AC027667.1	0.469872	8.96e-11
519	PPP2R5E	0.469703	9.11e-11
520	SEMA3F	0.469692	9.13e-11
521	NSG1	0.469683	9.13e-11
522	HSPA4L	0.469247	9.56e-11
523	RAP1GDS1	0.469144	9.66e-11
524	SLC22A23	0.468984	9.82e-11
525	FRMD4B	0.468737	1.01e-10
526	DUSP1	0.468635	1.02e-10
527	AC011337.1	0.468219	1.06e-10
528	C1orf50	0.468122	1.07e-10
529	AC114803.1	0.468118	1.07e-10
530	PRXL2A	0.468053	1.08e-10
531	MAPK11	0.46763	1.13e-10
532	LGALS1	0.467502	1.14e-10
533	HINT1	0.466998	1.21e-10
534	ELL2	0.466667	1.25e-10
535	GAS2L1	0.466609	1.26e-10
536	KTN1-AS1	0.466337	1.29e-10
537	AL022067.1	0.466	1.34e-10
538	HS3ST3A1	0.465967	1.34e-10
539	PLA2G4E	0.465954	1.34e-10
540	TNNT1	0.465812	1.36e-10
541	STMP1	0.465604	1.39e-10
542	HCG4	0.465482	1.41e-10
543	ACTG1	0.465074	1.47e-10
544	DUSP13	0.464875	1.5e-10
545	KLF7-IT1	0.46484	1.5e-10
546	SH3PXD2A	0.464703	1.53e-10
547	IL36RN	0.464477	1.56e-10
548	AC084117.1	0.464451	1.57e-10
549	HOMER3	0.464369	1.58e-10
550	RIN1	0.464222	1.6e-10
551	PPP2CA	0.463459	1.73e-10
552	AC244230.1	0.463259	1.77e-10
553	LINC02621	0.462773	1.86e-10
554	TRPS1	0.462652	1.88e-10
555	TTLL12	0.462518	1.91e-10
556	ZDHHC5	0.461613	2.09e-10
557	TNFAIP8	0.46136	2.14e-10
558	NOL3	0.461234	2.17e-10
559	RPL23AP82	0.46088	2.25e-10
560	FAM160A1	0.46065	2.3e-10
561	CD164L2	0.460445	2.35e-10
562	BNIPL	0.46043	2.35e-10
563	ZNF436	0.460261	2.39e-10
564	RNU6-1331P	0.46015	2.42e-10
565	ALDOAP2	0.460012	2.46e-10
566	MREG	0.459923	2.48e-10
567	PKMP4	0.459853	2.5e-10
568	SH3BGRL3	0.459817	2.5e-10
569	AL079307.2	0.459544	2.57e-10
570	PCAT6	0.459499	2.59e-10
571	XG	0.459495	2.59e-10
572	RNU6-1291P	0.458878	2.75e-10
573	TMPRSS13	0.458786	2.78e-10
574	NCKAP5	0.458628	2.82e-10
575	TENM2	0.45812	2.97e-10
576	ABCG4	0.457953	3.02e-10
577	CDCP1	0.457935	3.02e-10
578	H3-3B	0.457574	3.14e-10
579	AC073325.2	0.4574	3.19e-10
580	DSG1	0.457133	3.28e-10
581	MNAT1	0.457034	3.31e-10
582	TPBG	0.456635	3.44e-10
583	ZDHHC8	0.45658	3.46e-10
584	KDM5B	0.456464	3.5e-10
585	MED15	0.456375	3.53e-10
586	AP001000.1	0.456309	3.56e-10
587	ALDOAP1	0.456242	3.58e-10
588	ELOF1	0.456083	3.64e-10
589	GAPDHP28	0.455958	3.68e-10
590	CRYBG2	0.455843	3.73e-10
591	KAZN	0.455607	3.81e-10
592	AC113189.4	0.455591	3.82e-10
593	FAM110C	0.455299	3.93e-10
594	RAET1E-AS1	0.455223	3.96e-10
595	ELMSAN1	0.455186	3.98e-10
596	TSLP	0.455175	3.98e-10
597	GJA1P1	0.454652	4.19e-10
598	GRPEL2	0.454522	4.25e-10
599	ADPRHL2	0.4543	4.34e-10
600	PIP5KL1	0.454185	4.39e-10
601	STYX	0.454163	4.4e-10
602	ITM2B	0.454044	4.45e-10
603	AL031602.1	0.453947	4.5e-10
604	ANXA1	0.453852	4.54e-10
605	S100A10	0.453842	4.54e-10
606	GRHL1	0.453564	4.67e-10
607	NXN	0.453497	4.7e-10
608	UBE2Q2	0.453214	4.83e-10
609	MTRF1LP2	0.453163	4.86e-10
610	DNAJB2	0.452773	5.05e-10
611	RHOG	0.452414	5.23e-10
612	ANKRD9	0.452158	5.36e-10
613	LGALS7B	0.452069	5.41e-10
614	CRCT1	0.451992	5.45e-10
615	CRABP2	0.451718	5.6e-10
616	AC104031.1	0.451705	5.6e-10
617	FAM25A	0.451472	5.73e-10
618	TREX2	0.45099	6.01e-10
619	AC135050.2	0.450921	6.05e-10
620	C4orf47	0.450809	6.12e-10
621	BTF3	0.450666	6.2e-10
622	STX6	0.450623	6.23e-10
623	IFI27L2	0.45039	6.37e-10
624	ALOX15B	0.450271	6.45e-10
625	MED31	0.450114	6.55e-10
626	PNRC1	0.450041	6.59e-10
627	ZNF282	0.449866	6.71e-10
628	COL7A1	0.449746	6.79e-10
629	PROM2	0.449585	6.89e-10
630	WDR66	0.449269	7.11e-10
631	TXNDC17	0.449131	7.21e-10
632	GLRX3	0.449048	7.26e-10
633	GPR153	0.448992	7.3e-10
634	AC107398.2	0.448823	7.42e-10
635	GALNT18	0.448588	7.6e-10
636	CRKL	0.448524	7.64e-10
637	RAB3D	0.448411	7.73e-10
638	MXD1	0.448292	7.82e-10
639	AC139099.1	0.448278	7.83e-10
640	NIN	0.448066	7.99e-10
641	HSPA2	0.44791	8.11e-10
642	B4GALT2	0.447335	8.57e-10
643	ETF1	0.44721	8.68e-10
644	JARID2	0.446695	9.12e-10
645	R3HDM4	0.44648	9.31e-10
646	ACTB	0.446389	9.39e-10
647	MAFB	0.446217	9.55e-10
648	TMOD3	0.446216	9.55e-10
649	IRX4-AS1	0.446154	9.61e-10
650	NIBAN2	0.445532	1.02e-09
651	CD44	0.445453	1.03e-09
652	SPACA9	0.444722	1.1e-09
653	SOWAHC	0.444495	1.13e-09
654	RGS14	0.444473	1.13e-09
655	KATNBL1	0.444415	1.14e-09
656	ITPRIP-AS1	0.443894	1.19e-09
657	HK1	0.443764	1.21e-09
658	CNFN	0.443692	1.22e-09
659	LINC02310	0.443671	1.22e-09
660	S1PR5	0.44358	1.23e-09
661	PLSCR3	0.443558	1.23e-09
662	HGS	0.44355	1.23e-09
663	AC114956.1	0.443513	1.24e-09
664	DERA	0.443399	1.25e-09
665	CRYAB	0.443386	1.25e-09
666	AL033384.1	0.443304	1.26e-09
667	SH2D5	0.443275	1.27e-09
668	CXCL14	0.44324	1.27e-09
669	AC091182.2	0.443198	1.28e-09
670	CEACAM19	0.44267	1.34e-09
671	ASPG	0.442458	1.37e-09
672	CSTA	0.44228	1.39e-09
673	ACOT7	0.442139	1.41e-09
674	C10orf99	0.442012	1.43e-09
675	PAQR7	0.441563	1.49e-09
676	HSF1	0.441463	1.5e-09
677	MEX3D	0.441177	1.55e-09
678	LINC00933	0.441171	1.55e-09
679	LINC00492	0.441118	1.55e-09
680	KCNK7	0.440958	1.58e-09
681	PKMP1	0.440952	1.58e-09
682	ZNF395	0.440651	1.62e-09
683	PACSIN3	0.440582	1.64e-09
684	EVPL	0.440567	1.64e-09
685	AC126773.4	0.440546	1.64e-09
686	MARK4	0.440387	1.67e-09
687	IGFL2	0.440295	1.68e-09
688	PALMD	0.44024	1.69e-09
689	Z96811.1	0.439874	1.75e-09
690	COPZ2	0.439781	1.76e-09
691	ARHGAP1	0.439533	1.81e-09
692	ZBED2	0.43931	1.84e-09
693	LINC01503	0.43921	1.86e-09
694	AC093083.1	0.438363	2.02e-09
695	MAPKBP1	0.438279	2.03e-09
696	CPEB2	0.438162	2.05e-09
697	HERC3	0.437955	2.09e-09
698	GBE1	0.437861	2.11e-09
699	FAM83C	0.43784	2.12e-09
700	AL627402.1	0.437724	2.14e-09
701	SQOR	0.437552	2.17e-09
702	AC245041.1	0.437546	2.18e-09
703	KIAA0930	0.437503	2.18e-09
704	AL121672.3	0.436832	2.33e-09
705	SDR9C7	0.436795	2.33e-09
706	UBE2L3	0.436737	2.35e-09
707	TBCA	0.43654	2.39e-09
708	RNASEK	0.43651	2.4e-09
709	RND3	0.436453	2.41e-09
710	CASTOR1	0.436174	2.47e-09
711	JAG2	0.436163	2.48e-09
712	NOTCH3	0.436059	2.5e-09
713	ATP8B3	0.435952	2.52e-09
714	SLC10A3	0.435689	2.59e-09
715	STAP2	0.435498	2.63e-09
716	RAB1B	0.435218	2.7e-09
717	AC007686.1	0.435161	2.72e-09
718	NOCT	0.435024	2.75e-09
719	GSDME	0.434869	2.79e-09
720	MRPL28	0.434523	2.88e-09
721	SLC66A2	0.43432	2.94e-09
722	SLC39A2	0.434261	2.95e-09
723	FAM25G	0.434128	2.99e-09
724	MAP4	0.434124	2.99e-09
725	AC136621.1	0.433535	3.16e-09
726	FAM110A	0.43309	3.29e-09
727	UBLCP1	0.433063	3.3e-09
728	AP001790.1	0.433032	3.31e-09
729	AGTRAP	0.432104	3.6e-09
730	ABHD17A	0.432011	3.64e-09
731	RAB7A	0.43198	3.65e-09
732	TICAM1	0.431924	3.66e-09
733	HIF1A-AS3	0.431615	3.77e-09
734	ITGB4	0.431572	3.79e-09
735	CELSR2	0.431501	3.81e-09
736	ABHD5	0.431499	3.81e-09
737	USH1G	0.43127	3.89e-09
738	IL1RN	0.431187	3.92e-09
739	TRIM7	0.431041	3.97e-09
740	TUBB2A	0.430672	4.11e-09
741	SHARPIN	0.430601	4.14e-09
742	TMEM259	0.430593	4.14e-09
743	FGFR3	0.430446	4.2e-09
744	PHF13	0.430217	4.29e-09
745	TBC1D22A	0.42992	4.4e-09
746	CLIC3	0.429893	4.41e-09
747	PANX1	0.429784	4.46e-09
748	UBAP1	0.429676	4.5e-09
749	CSTB	0.429603	4.53e-09
750	GFOD2	0.429594	4.54e-09
751	OR7E62P	0.429094	4.75e-09
752	ASCC2	0.429069	4.76e-09
753	AP003041.2	0.429056	4.76e-09
754	SBNO2	0.428258	5.12e-09
755	PDK1	0.428255	5.12e-09
756	ARF5	0.428116	5.19e-09
757	AC099487.1	0.428111	5.19e-09
758	PLAU	0.428063	5.22e-09
759	FABP5P6	0.428005	5.24e-09
760	OVOL1-AS1	0.427927	5.28e-09
761	HMOX2	0.427685	5.4e-09
762	BCL11B	0.427621	5.43e-09
763	SELENOO	0.427467	5.5e-09
764	ENDOD1	0.427411	5.53e-09
765	ARAP2	0.427363	5.56e-09
766	LTA4H	0.427189	5.64e-09
767	AC092384.2	0.427168	5.66e-09
768	NKAIN1	0.427165	5.66e-09
769	ZBTB17	0.426784	5.86e-09
770	AC113194.1	0.426761	5.87e-09
771	ITGA5	0.42662	5.94e-09
772	C1QTNF7-AS1	0.426577	5.97e-09
773	IL1A	0.42653	5.99e-09
774	KLHL21	0.426506	6e-09
775	B3GNT8	0.426404	6.06e-09
776	SUGCT	0.426282	6.13e-09
777	RAET1L	0.426211	6.17e-09
778	KRTDAP	0.425875	6.36e-09
779	PTMS	0.42557	6.53e-09
780	KRT16P2	0.42535	6.66e-09
781	SPINK6	0.42529	6.7e-09
782	CITED4	0.425114	6.81e-09
783	CIDEB	0.424819	6.99e-09
784	LPAR5	0.424776	7.02e-09
785	CDIP1	0.424741	7.04e-09
786	MIR365A	0.424261	7.35e-09
787	VLDLR	0.424192	7.39e-09
788	EIF2S1	0.423741	7.7e-09
789	GAPDHP58	0.4236	7.8e-09
790	KCTD15	0.423548	7.83e-09
791	RPSAP52	0.42343	7.92e-09
792	RIC8A	0.422914	8.29e-09
793	GET3	0.4229	8.3e-09
794	ACTN1	0.422897	8.3e-09
795	AL158201.1	0.422506	8.6e-09
796	SLC2A9	0.422494	8.61e-09
797	SKP1	0.422371	8.7e-09
798	MAP3K9	0.422038	8.96e-09
799	EFS	0.421843	9.12e-09
800	AGPAT4	0.421457	9.44e-09
801	SERINC2	0.421457	9.44e-09
802	RPL17P50	0.421447	9.45e-09
803	EREG	0.421312	9.56e-09
804	AC036176.3	0.421229	9.63e-09
805	EXT1	0.421226	9.63e-09
806	HTR7	0.421047	9.79e-09
807	EIF5A	0.420929	9.89e-09
808	RAET1E	0.420747	1.01e-08
809	ACAP3	0.420717	1.01e-08
810	C11orf80	0.420342	1.04e-08
811	AC026689.1	0.419539	1.12e-08
812	AC022165.1	0.419198	1.15e-08
813	FER	0.419064	1.17e-08
814	CASP1P2	0.418917	1.18e-08
815	EPPK1	0.418902	1.18e-08
816	PAQR5	0.418626	1.21e-08
817	GJA1	0.418618	1.21e-08
818	GUK1	0.418312	1.25e-08
819	SNORA31	0.418209	1.26e-08
820	NAGK	0.418193	1.26e-08
821	PGLYRP4	0.418048	1.28e-08
822	POLR3G	0.417753	1.31e-08
823	CDHR1	0.417611	1.33e-08
824	FBXW4P1	0.417577	1.33e-08
825	PYCARD	0.417351	1.36e-08
826	HES4	0.416752	1.43e-08
827	UCN2	0.416621	1.45e-08
828	RANGAP1	0.416515	1.46e-08
829	RELA	0.416444	1.47e-08
830	IFI16	0.416163	1.5e-08
831	TMEM43	0.416045	1.52e-08
832	PAK6	0.416029	1.52e-08
833	BTBD6	0.416015	1.52e-08
834	GAPDHP71	0.415971	1.53e-08
835	FBXL16	0.415602	1.58e-08
836	NECTIN1-AS1	0.415569	1.58e-08
837	GPR68	0.415484	1.6e-08
838	MFSD5	0.415383	1.61e-08
839	PHLDB3	0.415029	1.66e-08
840	SCNN1D	0.414918	1.68e-08
841	DCAF15	0.414807	1.69e-08
842	FAM89A	0.414786	1.7e-08
843	SIAH2	0.414202	1.78e-08
844	AL161431.1	0.413996	1.82e-08
845	BDKRB1	0.413578	1.88e-08
846	ATP6V1E1	0.41338	1.92e-08
847	DCAF5	0.413198	1.95e-08
848	LRP11	0.413175	1.95e-08
849	STRN	0.413145	1.96e-08
850	RNF222	0.413096	1.96e-08
851	UNGP3	0.413029	1.98e-08
852	U62317.2	0.412882	2e-08
853	UBXN6	0.412805	2.01e-08
854	UBE2F	0.41268	2.04e-08
855	AP001542.3	0.412662	2.04e-08
856	AC008011.2	0.412537	2.06e-08
857	DGUOK-AS1	0.412116	2.14e-08
858	YPEL5	0.411687	2.22e-08
859	LIMK2	0.411678	2.22e-08
860	MALT1	0.411527	2.25e-08
861	FRMD8	0.411515	2.25e-08
862	ITPKC	0.411213	2.31e-08
863	FKBP8	0.410968	2.36e-08
864	CLTCL1	0.410801	2.39e-08
865	LMNA	0.410614	2.43e-08
866	RPS29	0.410549	2.45e-08
867	TRAF3IP2	0.410435	2.47e-08
868	PSMC6	0.41021	2.52e-08
869	RAB7B	0.410031	2.56e-08
870	TBC1D2	0.409932	2.58e-08
871	LHX5	0.409603	2.65e-08
872	RRAGC	0.409182	2.75e-08
873	PIEZO1	0.40906	2.78e-08
874	SLC6A2	0.409048	2.78e-08
875	RN7SL356P	0.408981	2.8e-08
876	LINC02687	0.408868	2.82e-08
877	AL031058.1	0.408814	2.84e-08
878	EXTL3	0.408712	2.86e-08
879	AP2M1	0.408697	2.87e-08
880	PORCN	0.408413	2.94e-08
881	EIF4G2	0.408361	2.95e-08
882	APOBEC3A	0.408274	2.97e-08
883	TMEM65	0.408197	2.99e-08
884	TGM1	0.408138	3e-08
885	KLHDC8B	0.408137	3e-08
886	PITPNM3	0.407932	3.06e-08
887	P2RY2	0.407901	3.07e-08
888	CYP4F22	0.407859	3.08e-08
889	IGFL1	0.407853	3.08e-08
890	RAB18	0.407691	3.12e-08
891	ULK1	0.407665	3.13e-08
892	AC011451.1	0.407548	3.16e-08
893	SHC1	0.40748	3.18e-08
894	TIGD5	0.407458	3.18e-08
895	TENT5B	0.407257	3.24e-08
896	PPIF	0.407076	3.29e-08
897	STX11	0.407069	3.29e-08
898	CLIP4	0.407064	3.29e-08
899	SIAH1	0.407013	3.31e-08
900	THBD	0.406811	3.36e-08
901	SCEL-AS1	0.406729	3.39e-08
902	ATMIN	0.406527	3.44e-08
903	AC004486.1	0.406434	3.47e-08
904	RPS6KB2	0.406297	3.51e-08
905	ATP5MC1P6	0.406272	3.52e-08
906	ARHGEF5	0.406131	3.56e-08
907	MIR203A	0.40609	3.57e-08
908	AP002761.4	0.406089	3.57e-08
909	LDB1	0.406005	3.6e-08
910	FAM25E	0.406	3.6e-08
911	PLA2G4E-AS1	0.405901	3.63e-08
912	ZNF185	0.405865	3.64e-08
913	TRPV3	0.405845	3.65e-08
914	LINC02560	0.405588	3.73e-08
915	LYNX1	0.405319	3.81e-08
916	RAB12	0.40525	3.84e-08
917	AVEN	0.404964	3.93e-08
918	RNF126	0.40491	3.95e-08
919	PDLIM2	0.404899	3.95e-08
920	PRICKLE3	0.404888	3.96e-08
921	ZNF598	0.40486	3.97e-08
922	MIER2	0.404722	4.01e-08
923	PLCD1	0.40465	4.04e-08
924	STPG1	0.404518	4.08e-08
925	TSPAN14	0.404441	4.11e-08
926	ALDH3B2	0.404105	4.22e-08
927	SH3PXD2A-AS1	0.404076	4.24e-08
928	EIF3H	0.403694	4.37e-08
929	SYTL1	0.403659	4.39e-08
930	WFDC12	0.403617	4.4e-08
931	BACH1	0.40341	4.48e-08
932	CCDC124	0.403321	4.51e-08
933	PEF1	0.403198	4.56e-08
934	STARD5	0.402862	4.69e-08
935	TMX1	0.402712	4.75e-08
936	ANO7L1	0.402652	4.77e-08
937	RAB24	0.402635	4.78e-08
938	FOXC2	0.402197	4.96e-08
939	COA8	0.402063	5.01e-08
940	LIN7B	0.401933	5.07e-08
941	KDM7A-DT	0.401815	5.12e-08
942	SESN3	0.401706	5.16e-08
943	HSPA4	0.401644	5.19e-08
944	CAPZB	0.401599	5.21e-08
945	LINC01629	0.40152	5.24e-08
946	POLR2L	0.401303	5.34e-08
947	JPT2	0.401253	5.36e-08
948	NDE1	0.401081	5.44e-08
949	AC005165.2	0.401046	5.45e-08
950	GALNS	0.400954	5.5e-08
951	ORMDL2	0.400894	5.52e-08
952	RTN4R	0.400814	5.56e-08
953	CARM1	0.400714	5.61e-08
954	RNASEH2CP1	0.400603	5.66e-08
955	MPG	0.400449	5.73e-08
956	RNU6-880P	0.400337	5.78e-08
957	LYPD5	0.400255	5.82e-08
958	F12	0.400157	5.87e-08
959	KCTD1	0.399368	6.27e-08
960	KLK10	0.399107	6.4e-08
961	DANT1	0.399067	6.43e-08
962	ADGRF4	0.398951	6.49e-08
963	AC233723.1	0.398947	6.49e-08
964	RGS10	0.398792	6.57e-08
965	AFAP1L1	0.398573	6.69e-08
966	FOSL2	0.398538	6.71e-08
967	IL1RAP	0.398422	6.78e-08
968	KLK8	0.398333	6.83e-08
969	ACP5	0.398205	6.9e-08
970	AL031123.1	0.398142	6.94e-08
971	PTGS1	0.398125	6.95e-08
972	SLC27A4	0.397872	7.09e-08
973	SLC37A2	0.397767	7.15e-08
974	MPZL3	0.397765	7.15e-08
975	UBAC1	0.397738	7.17e-08
976	TEX13B	0.39759	7.26e-08
977	BCKDK	0.397561	7.27e-08
978	SERPINB2	0.397164	7.52e-08
979	PPM1J	0.397136	7.53e-08
980	BPGM	0.397001	7.62e-08
981	AC018695.6	0.396944	7.65e-08
982	KRBA1	0.396862	7.7e-08
983	ELOVL4	0.396845	7.71e-08
984	RILPL1	0.396627	7.85e-08
985	KMT5A	0.396568	7.89e-08
986	TMCC1	0.396484	7.95e-08
987	DUS2	0.396475	7.95e-08
988	TNFAIP8L3	0.396432	7.98e-08
989	COPS7A	0.396213	8.12e-08
990	DIP2B	0.396089	8.21e-08
991	DLX3	0.395865	8.36e-08
992	AC139099.2	0.395668	8.49e-08
993	PRDM1	0.395622	8.53e-08
994	MN1	0.395545	8.58e-08
995	NFIL3	0.395538	8.59e-08
996	TRMT112	0.395471	8.63e-08
997	TGFA	0.395164	8.85e-08
998	AP002800.1	0.395161	8.85e-08
999	ANXA2P2	0.395142	8.87e-08
1000	PDLIM7	0.395095	8.9e-08
1001	FAM49B	0.395024	8.95e-08
1002	EIF4H	0.395014	8.96e-08
1003	LAMC2	0.394718	9.18e-08
1004	AC023644.1	0.394708	9.19e-08
1005	RHCG	0.39413	9.63e-08
1006	WDR91	0.39409	9.66e-08
1007	CHKB-DT	0.393904	9.81e-08
1008	IGSF3	0.393381	1.02e-07
1009	NELL2	0.393364	1.02e-07
1010	FANCE	0.393341	1.03e-07
1011	H2AC19	0.393311	1.03e-07
1012	AL133163.1	0.393142	1.04e-07
1013	AC126773.5	0.392814	1.07e-07
1014	NEFL	0.392677	1.08e-07
1015	APLF	0.392408	1.11e-07
1016	KLC1	0.392191	1.13e-07
1017	GAPDHP21	0.392127	1.13e-07
1018	RNF144B	0.392019	1.14e-07
1019	GNG12	0.392014	1.14e-07
1020	AL355312.3	0.391825	1.16e-07
1021	DOCK9	0.391636	1.18e-07
1022	TREM1	0.391619	1.18e-07
1023	CRYBG1	0.391602	1.18e-07
1024	PDLIM1	0.39154	1.19e-07
1025	JAG1	0.39149	1.19e-07
1026	MED8	0.391465	1.19e-07
1027	SCD	0.391359	1.2e-07
1028	PRR9	0.391268	1.21e-07
1029	ZC3H3	0.39125	1.22e-07
1030	LINC02657	0.391232	1.22e-07
1031	DUOX1	0.391212	1.22e-07
1032	LCE3D	0.390863	1.25e-07
1033	CPNE3	0.39085	1.25e-07
1034	AP001330.4	0.390663	1.27e-07
1035	MLIP-IT1	0.390562	1.28e-07
1036	NACA	0.390532	1.29e-07
1037	FZR1	0.390437	1.3e-07
1038	MED6	0.390176	1.32e-07
1039	NOP10	0.390106	1.33e-07
1040	TOP1MT	0.390092	1.33e-07
1041	PITX3	0.389978	1.35e-07
1042	RN7SL441P	0.38994	1.35e-07
1043	LINC00656	0.389794	1.37e-07
1044	SIRT2	0.389748	1.37e-07
1045	TRPV4	0.389694	1.38e-07
1046	TOM1L2	0.389652	1.38e-07
1047	PNCK	0.389558	1.39e-07
1048	FCF1	0.389359	1.41e-07
1049	AC007016.1	0.389153	1.44e-07
1050	SEPTIN5	0.389121	1.44e-07
1051	RGS12	0.388853	1.47e-07
1052	CD44-AS1	0.388851	1.47e-07
1053	RAB11FIP5	0.388751	1.48e-07
1054	ALS2CL	0.388712	1.49e-07
1055	VEGFC	0.388686	1.49e-07
1056	TANC2	0.388334	1.53e-07
1057	JUN	0.387991	1.58e-07
1058	STAMBP	0.387918	1.59e-07
1059	AMFR	0.387663	1.62e-07
1060	MARCHF7	0.387613	1.63e-07
1061	TAGLN2	0.387567	1.63e-07
1062	EPGN	0.387566	1.63e-07
1063	AK4	0.387565	1.63e-07
1064	BCL2L2	0.387505	1.64e-07
1065	NRBF2	0.387192	1.68e-07
1066	ADAMTSL4	0.386994	1.71e-07
1067	TPM4	0.386993	1.71e-07
1068	TLE4	0.386907	1.72e-07
1069	GAPDHP64	0.386784	1.74e-07
1070	BTBD2	0.386688	1.75e-07
1071	TBX1	0.386626	1.76e-07
1072	NMRK1	0.386525	1.77e-07
1073	GANC	0.386294	1.8e-07
1074	NFE2L1	0.38626	1.81e-07
1075	TUBB2BP1	0.386232	1.81e-07
1076	SLAIN2	0.385778	1.88e-07
1077	WDR41	0.385106	1.98e-07
1078	SLC16A1	0.385006	2e-07
1079	AL590617.2	0.384958	2.01e-07
1080	MIR31	0.384767	2.04e-07
1081	ZNF503-AS2	0.384745	2.04e-07
1082	CAPNS2	0.384717	2.04e-07
1083	CTSC	0.38454	2.07e-07
1084	CAVIN1	0.384404	2.09e-07
1085	EFNB1	0.384329	2.11e-07
1086	CLSTN1	0.384184	2.13e-07
1087	DUSP14	0.384117	2.14e-07
1088	SOX7	0.383973	2.17e-07
1089	RBMS1	0.38394	2.17e-07
1090	SNAPC2	0.383933	2.17e-07
1091	MSNP1	0.38388	2.18e-07
1092	C12orf29	0.383665	2.22e-07
1093	PWP1	0.383622	2.23e-07
1094	EPS15L1	0.383576	2.24e-07
1095	MMP10	0.383478	2.25e-07
1096	PLK3	0.383476	2.25e-07
1097	ZNF365	0.383395	2.27e-07
1098	RNF223	0.383345	2.28e-07
1099	RIC1	0.383274	2.29e-07
1100	ADIPOR1	0.38323	2.3e-07
1101	AC023906.2	0.383165	2.31e-07
1102	SLURP1	0.383147	2.31e-07
1103	ZFP36	0.383144	2.31e-07
1104	MIB2	0.3831	2.32e-07
1105	AOPEP	0.383088	2.32e-07
1106	GAPDHP61	0.38305	2.33e-07
1107	ZMAT5	0.383025	2.33e-07
1108	AC011483.1	0.382998	2.34e-07
1109	CAPNS1	0.382937	2.35e-07
1110	ARL10	0.382888	2.36e-07
1111	FAM131C	0.382789	2.38e-07
1112	AC144831.1	0.382774	2.38e-07
1113	SLC39A6	0.382691	2.4e-07
1114	MNT	0.382624	2.41e-07
1115	AC010655.2	0.382524	2.43e-07
1116	AL731563.2	0.382152	2.5e-07
1117	EIF2B2	0.382136	2.5e-07
1118	TRAF7	0.381891	2.55e-07
1119	CNBP	0.381637	2.6e-07
1120	TBL3	0.381586	2.61e-07
1121	AC099482.1	0.381468	2.64e-07
1122	PTGFRN	0.381441	2.64e-07
1123	AC007834.2	0.381384	2.65e-07
1124	MIR6499	0.381288	2.67e-07
1125	MEMO1P1	0.381221	2.69e-07
1126	ESRP1	0.381096	2.71e-07
1127	PCBP1	0.381022	2.73e-07
1128	LRRC41	0.381006	2.73e-07
1129	SNRPGP13	0.380918	2.75e-07
1130	COPS2	0.380831	2.77e-07
1131	WNT7B	0.380614	2.82e-07
1132	IQANK1	0.380536	2.83e-07
1133	ATG4D	0.380534	2.83e-07
1134	COMTD1	0.380502	2.84e-07
1135	ARHGDIA	0.380479	2.85e-07
1136	UNC45A	0.380453	2.85e-07
1137	MSANTD3	0.380301	2.89e-07
1138	NAA30	0.380295	2.89e-07
1139	LINC02677	0.380212	2.91e-07
1140	SUFU	0.380143	2.92e-07
1141	LINC01343	0.379941	2.97e-07
1142	DCTN3	0.37969	3.03e-07
1143	BMP1	0.379625	3.04e-07
1144	ACER1	0.379569	3.06e-07
1145	SNORD93	0.379538	3.06e-07
1146	WNK1	0.37949	3.07e-07
1147	HS6ST1	0.37925	3.13e-07
1148	SNX29	0.379121	3.16e-07
1149	CCNA1	0.378931	3.21e-07
1150	QKI	0.378814	3.24e-07
1151	KLHL28	0.378809	3.24e-07
1152	RPL8	0.378783	3.25e-07
1153	MARK2	0.378741	3.26e-07
1154	ARNTL	0.378719	3.26e-07
1155	RPL29P14	0.378699	3.27e-07
1156	SPTBN2	0.378583	3.3e-07
1157	SCAT1	0.378542	3.31e-07
1158	AL451139.1	0.378495	3.32e-07
1159	S100A12	0.378196	3.4e-07
1160	AC005264.1	0.377941	3.46e-07
1161	LINC00911	0.377919	3.47e-07
1162	TTC7B	0.377815	3.5e-07
1163	ALOXE3	0.377783	3.51e-07
1164	LINC01094	0.377636	3.55e-07
1165	CYP26B1	0.377611	3.55e-07
1166	U62317.4	0.377546	3.57e-07
1167	PLK2	0.37747	3.59e-07
1168	AC090587.2	0.37737	3.62e-07
1169	NTF4	0.37724	3.66e-07
1170	PGK1P2	0.377143	3.68e-07
1171	LRP12	0.377134	3.69e-07
1172	PTPN13	0.377043	3.71e-07
1173	TUBB3	0.377016	3.72e-07
1174	KLF8	0.376941	3.74e-07
1175	MBD1	0.376939	3.74e-07
1176	USP15	0.376899	3.75e-07
1177	COMT	0.37686	3.76e-07
1178	CGB7	0.376638	3.83e-07
1179	DST	0.376525	3.86e-07
1180	MAP4K4	0.37645	3.88e-07
1181	ATP6V1F	0.376127	3.98e-07
1182	GAPDHP2	0.376095	3.99e-07
1183	IL36B	0.376059	4e-07
1184	GPC1	0.376055	4e-07
1185	SNX24	0.37594	4.04e-07
1186	MIR6870	0.375823	4.08e-07
1187	MVD	0.375792	4.08e-07
1188	CYB5R1	0.37556	4.16e-07
1189	KRT80	0.375541	4.16e-07
1190	KIFC3	0.375354	4.22e-07
1191	ARSI	0.375284	4.25e-07
1192	YWHAZP5	0.375262	4.25e-07
1193	IL36G	0.375244	4.26e-07
1194	AC010327.4	0.375237	4.26e-07
1195	ZNF414	0.375234	4.26e-07
1196	DYNLL1P1	0.375211	4.27e-07
1197	STX10	0.375133	4.3e-07
1198	MYO1B	0.375012	4.34e-07
1199	PPP2R3A	0.374909	4.37e-07
1200	AC021078.1	0.374805	4.4e-07
1201	PMVK	0.374664	4.45e-07
1202	C10orf91	0.374485	4.51e-07
1203	RPLP0	0.374343	4.56e-07
1204	NEDD8-MDP1	0.374169	4.62e-07
1205	SPRR2D	0.374099	4.65e-07
1206	FDXR	0.374032	4.67e-07
1207	CCDC85B	0.373883	4.72e-07
1208	COMMD1	0.373833	4.74e-07
1209	DUX4L50	0.373753	4.77e-07
1210	ELK3	0.373674	4.8e-07
1211	RNU6-301P	0.373486	4.87e-07
1212	A2ML1-AS1	0.373417	4.89e-07
1213	AL122125.1	0.373379	4.91e-07
1214	KANK1	0.373281	4.94e-07
1215	AC018695.2	0.373162	4.99e-07
1216	AC091729.1	0.373123	5e-07
1217	DCUN1D3	0.373049	5.03e-07
1218	BCKDHA	0.37297	5.06e-07
1219	AC011369.1	0.372946	5.07e-07
1220	YWHAZP6	0.372829	5.12e-07
1221	AL138789.1	0.372737	5.15e-07
1222	LINC02454	0.372673	5.18e-07
1223	AC002985.1	0.372626	5.2e-07
1224	DGCR2	0.372517	5.24e-07
1225	AC026401.3	0.372517	5.24e-07
1226	HLA-V	0.372491	5.25e-07
1227	TYSND1	0.372392	5.29e-07
1228	CALB2	0.372293	5.33e-07
1229	MT2A	0.372232	5.35e-07
1230	CTNND1	0.372211	5.36e-07
1231	HOMER1	0.372199	5.37e-07
1232	AC039056.1	0.372156	5.38e-07
1233	JKAMP	0.371974	5.46e-07
1234	RALB	0.371928	5.48e-07
1235	MARCHF5	0.371912	5.48e-07
1236	PPP4R1-AS1	0.371752	5.55e-07
1237	WNT7A	0.371704	5.57e-07
1238	AL135818.2	0.371674	5.58e-07
1239	MAP3K4	0.371309	5.74e-07
1240	AC011632.1	0.37101	5.87e-07
1241	RABGEF1	0.370892	5.92e-07
1242	HOXC13	0.370859	5.94e-07
1243	EML2	0.370757	5.98e-07
1244	MACF1	0.370561	6.07e-07
1245	ATP6V0E1	0.370354	6.17e-07
1246	MSRB1	0.370231	6.22e-07
1247	PFDN1	0.369862	6.4e-07
1248	RPE65	0.369694	6.48e-07
1249	CHMP1A	0.369671	6.49e-07
1250	AC004825.2	0.369642	6.5e-07
1251	RAB40C	0.369573	6.54e-07
1252	RPS2P7	0.369495	6.58e-07
1253	CNIH4	0.36949	6.58e-07
1254	BTBD10	0.369471	6.59e-07
1255	PTK6	0.369437	6.6e-07
1256	RNASE10	0.369373	6.64e-07
1257	DESI1	0.369326	6.66e-07
1258	CASKIN1	0.368971	6.84e-07
1259	RNF185	0.368913	6.87e-07
1260	SRP68	0.368886	6.88e-07
1261	ATG9B	0.368796	6.93e-07
1262	AC007969.1	0.368763	6.95e-07
1263	LZTR1	0.368644	7.01e-07
1264	C20orf197	0.368489	7.09e-07
1265	AL731563.3	0.368385	7.14e-07
1266	TMEM254	0.36838	7.15e-07
1267	MAPK12	0.368236	7.22e-07
1268	AL049775.2	0.368138	7.28e-07
1269	ST6GALNAC2	0.368076	7.31e-07
1270	HOXC13-AS	0.367985	7.36e-07
1271	PLA2G4B	0.36779	7.47e-07
1272	RPS8	0.367742	7.5e-07
1273	TRIP10	0.367588	7.58e-07
1274	LINC01615	0.367434	7.67e-07
1275	UBL5	0.367423	7.67e-07
1276	HSPE1P5	0.367375	7.7e-07
1277	GAPDHP67	0.367199	7.8e-07
1278	AC006159.1	0.367066	7.88e-07
1279	SLC31A2	0.366794	8.04e-07
1280	DHCR24	0.366616	8.15e-07
1281	TMEM114	0.366614	8.15e-07
1282	AL353997.2	0.366595	8.16e-07
1283	AL160408.5	0.366569	8.18e-07
1284	DCAF4	0.366428	8.26e-07
1285	AC005262.1	0.366302	8.34e-07
1286	NCKAP5-IT1	0.36618	8.42e-07
1287	EIF3D	0.366175	8.42e-07
1288	AC020900.1	0.366141	8.44e-07
1289	TMEM87A	0.36606	8.49e-07
1290	ARPC3	0.365802	8.65e-07
1291	ABI1	0.365598	8.79e-07
1292	HOPX	0.365554	8.81e-07
1293	POLR2A	0.365535	8.83e-07
1294	TNNT2	0.365519	8.84e-07
1295	DPYD	0.365431	8.89e-07
1296	FLII	0.365426	8.9e-07
1297	RPS6KA4	0.365394	8.92e-07
1298	RDH16	0.365332	8.96e-07
1299	IFNE	0.365285	8.99e-07
1300	MIR4477B	0.36498	9.2e-07
1301	AJAP1	0.364905	9.25e-07
1302	AC021106.1	0.364829	9.3e-07
1303	CNTN1	0.364811	9.31e-07
1304	PIN1	0.364792	9.32e-07
1305	SLPI	0.364774	9.34e-07
1306	TPI1P4	0.364722	9.37e-07
1307	GTF3C1	0.364544	9.5e-07
1308	CEBPB	0.364392	9.6e-07
1309	BARX2	0.364082	9.82e-07
1310	CYB5R2	0.3639	9.96e-07
1311	DAPP1	0.36389	9.96e-07
1312	AC007562.1	0.363886	9.97e-07
54397	ZNF711	-0.363849	9.99e-07
54398	KDELR3	-0.363887	9.97e-07
54399	GRM2	-0.363911	9.95e-07
54400	MIA3	-0.363959	9.91e-07
54401	TAF4	-0.364018	9.87e-07
54402	TEFM	-0.364166	9.76e-07
54403	AC006441.1	-0.36439	9.6e-07
54404	ZNF137P	-0.364472	9.55e-07
54405	PAPSS2	-0.364532	9.5e-07
54406	KRT18P15	-0.364633	9.43e-07
54407	CATIP-AS2	-0.364685	9.4e-07
54408	ONECUT2	-0.364829	9.3e-07
54409	DMXL2	-0.365067	9.14e-07
54410	CIR1P2	-0.365119	9.1e-07
54411	AC093840.1	-0.365133	9.09e-07
54412	PLA1A	-0.365156	9.08e-07
54413	SPHK2	-0.365164	9.07e-07
54414	EDNRB	-0.365166	9.07e-07
54415	DDC	-0.365191	9.05e-07
54416	SLC29A3	-0.365427	8.9e-07
54417	NUDT16P1	-0.365433	8.89e-07
54418	IFT88	-0.365508	8.84e-07
54419	SLC9A8	-0.36587	8.61e-07
54420	AC090948.2	-0.366109	8.46e-07
54421	AC090181.3	-0.366124	8.45e-07
54422	AC007637.1	-0.366673	8.11e-07
54423	AC005280.1	-0.366848	8.01e-07
54424	ACSL5	-0.366924	7.96e-07
54425	KCNK5	-0.367295	7.75e-07
54426	SLC27A2	-0.367566	7.59e-07
54427	AC010327.5	-0.367748	7.49e-07
54428	PLEKHA3	-0.367766	7.48e-07
54429	TSPAN13	-0.367789	7.47e-07
54430	IQCE	-0.367845	7.44e-07
54431	AC244093.4	-0.36786	7.43e-07
54432	RASEF	-0.367936	7.39e-07
54433	MIR647	-0.368165	7.26e-07
54434	TNFSF15	-0.368245	7.22e-07
54435	TTC21A	-0.368434	7.12e-07
54436	AC095031.1	-0.368472	7.1e-07
54437	AC091167.6	-0.368609	7.03e-07
54438	FA2H	-0.368644	7.01e-07
54439	ARMC2	-0.368973	6.84e-07
54440	BMS1P1	-0.369384	6.63e-07
54441	DUXAP1	-0.369457	6.59e-07
54442	SMCO4	-0.369549	6.55e-07
54443	AL591806.3	-0.369679	6.49e-07
54444	FAM102B	-0.369698	6.48e-07
54445	PAXBP1-AS1	-0.369704	6.47e-07
54446	AL133215.2	-0.369713	6.47e-07
54447	GATA6	-0.369729	6.46e-07
54448	AC007842.1	-0.369738	6.46e-07
54449	RNF103	-0.369831	6.41e-07
54450	ATAT1	-0.369884	6.39e-07
54451	AP001107.9	-0.369973	6.34e-07
54452	TCEANC	-0.369998	6.33e-07
54453	RETREG1	-0.369998	6.33e-07
54454	KRTAP5-AS1	-0.370153	6.26e-07
54455	GLOD5	-0.370209	6.23e-07
54456	FICD	-0.370232	6.22e-07
54457	SLC2A10	-0.370315	6.18e-07
54458	ODC1-DT	-0.370367	6.16e-07
54459	AC127526.2	-0.37048	6.11e-07
54460	AC007066.2	-0.370561	6.07e-07
54461	XYLB	-0.370592	6.06e-07
54462	MLEC	-0.370647	6.03e-07
54463	SLC37A1	-0.370654	6.03e-07
54464	ZNF652	-0.370803	5.96e-07
54465	KRT8	-0.370821	5.95e-07
54466	AKR7L	-0.370869	5.93e-07
54467	AC006449.3	-0.37098	5.88e-07
54468	TMF1	-0.371051	5.85e-07
54469	ZNF417	-0.371068	5.84e-07
54470	LAMTOR5-AS1	-0.371118	5.82e-07
54471	THUMPD3-AS1	-0.371204	5.78e-07
54472	MTMR9LP	-0.37122	5.78e-07
54473	AC083843.4	-0.37122	5.78e-07
54474	AL392172.1	-0.37131	5.74e-07
54475	CAPN10-DT	-0.371349	5.72e-07
54476	RNY1P16	-0.371475	5.67e-07
54477	ZRANB2-AS1	-0.371576	5.62e-07
54478	MAP4K3-DT	-0.37159	5.62e-07
54479	SGK2	-0.371835	5.52e-07
54480	LINC00484	-0.371951	5.47e-07
54481	AL135999.3	-0.37204	5.43e-07
54482	GBA2	-0.372099	5.41e-07
54483	C12orf49	-0.3721	5.41e-07
54484	FAM47E-STBD1	-0.372185	5.37e-07
54485	BTN2A1	-0.372189	5.37e-07
54486	ZBED3-AS1	-0.372259	5.34e-07
54487	ORMDL1	-0.372261	5.34e-07
54488	HNF4G	-0.372386	5.29e-07
54489	AL445686.1	-0.372418	5.28e-07
54490	IQCH-AS1	-0.37243	5.27e-07
54491	AL163636.3	-0.372475	5.26e-07
54492	AC073896.3	-0.37251	5.24e-07
54493	AL607028.1	-0.372572	5.22e-07
54494	SLC17A9	-0.372591	5.21e-07
54495	AP001273.1	-0.372617	5.2e-07
54496	CYP20A1	-0.372692	5.17e-07
54497	AL353807.4	-0.372702	5.17e-07
54498	AL359878.1	-0.373041	5.04e-07
54499	AL391832.2	-0.373235	4.96e-07
54500	NANOGP4	-0.373262	4.95e-07
54501	TCTA	-0.373262	4.95e-07
54502	AC007272.1	-0.373277	4.95e-07
54503	BEND3	-0.37353	4.85e-07
54504	PDE4DIP	-0.373734	4.78e-07
54505	TSPO2	-0.373752	4.77e-07
54506	CCNJ	-0.373835	4.74e-07
54507	ARFGEF2	-0.373963	4.7e-07
54508	CTSS	-0.373999	4.68e-07
54509	CDK5RAP3	-0.374035	4.67e-07
54510	NCMAP	-0.3741	4.65e-07
54511	AC012467.1	-0.374143	4.63e-07
54512	TBC1D8B	-0.374216	4.61e-07
54513	FANCF	-0.374336	4.56e-07
54514	RBM47	-0.374536	4.5e-07
54515	CLCC1	-0.374724	4.43e-07
54516	SNRPCP13	-0.374755	4.42e-07
54517	SLC40A1	-0.374762	4.42e-07
54518	CA13	-0.374763	4.42e-07
54519	CCT4P2	-0.374938	4.36e-07
54520	MIR548I2	-0.37512	4.3e-07
54521	APAF1	-0.375252	4.26e-07
54522	CATSPER2	-0.375259	4.25e-07
54523	2002-03-01	-0.37532	4.23e-07
54524	ANKRD10	-0.375345	4.23e-07
54525	LINC00513	-0.375416	4.2e-07
54526	SLC25A53	-0.375418	4.2e-07
54527	AP000346.2	-0.375547	4.16e-07
54528	GUSB	-0.375879	4.06e-07
54529	AC093227.1	-0.375901	4.05e-07
54530	PMS1	-0.375924	4.04e-07
54531	LTK	-0.375998	4.02e-07
54532	ZNF761	-0.376057	4e-07
54533	AC008735.1	-0.376134	3.98e-07
54534	IVD	-0.376189	3.96e-07
54535	HCG18	-0.37639	3.9e-07
54536	DCLRE1A	-0.376447	3.89e-07
54537	ETNK1	-0.376707	3.81e-07
54538	RCC2P6	-0.376755	3.79e-07
54539	SYNPR-AS1	-0.377163	3.68e-07
54540	AC002073.1	-0.377208	3.66e-07
54541	AL031768.1	-0.377223	3.66e-07
54542	AC093157.2	-0.377559	3.57e-07
54543	FAM171A1	-0.377636	3.55e-07
54544	ANKRD18EP	-0.377711	3.53e-07
54545	CPD	-0.377885	3.48e-07
54546	ASL	-0.378336	3.36e-07
54547	CADPS2	-0.378409	3.34e-07
54548	LGALS9	-0.378624	3.29e-07
54549	PHYH	-0.378643	3.28e-07
54550	ACE	-0.378837	3.23e-07
54551	AC009237.8	-0.379179	3.15e-07
54552	SFMBT1	-0.37918	3.15e-07
54553	RDM1	-0.379354	3.11e-07
54554	LPIN2	-0.37936	3.1e-07
54555	ZNF678	-0.379431	3.09e-07
54556	AC100791.3	-0.379471	3.08e-07
54557	TMEM248	-0.379527	3.06e-07
54558	EXOG	-0.379664	3.03e-07
54559	TSPAN8	-0.379771	3.01e-07
54560	TIMM10B	-0.379883	2.98e-07
54561	CUZD1	-0.379961	2.96e-07
54562	METTL21A	-0.380042	2.95e-07
54563	AL117382.1	-0.380057	2.94e-07
54564	APTR	-0.380064	2.94e-07
54565	MAP4K3	-0.380283	2.89e-07
54566	HMGN2P28	-0.380288	2.89e-07
54567	AC020663.2	-0.380475	2.85e-07
54568	AC007255.2	-0.380584	2.82e-07
54569	ZNF480	-0.380592	2.82e-07
54570	AC008870.6	-0.380628	2.81e-07
54571	CAPN8	-0.380752	2.79e-07
54572	SLC7A7	-0.380986	2.74e-07
54573	AL022322.1	-0.380994	2.74e-07
54574	HMGN1P24	-0.381033	2.73e-07
54575	SH3RF1	-0.381094	2.71e-07
54576	AC092375.2	-0.381161	2.7e-07
54577	SPATA3-AS1	-0.381258	2.68e-07
54578	MSH5-SAPCD1	-0.381286	2.67e-07
54579	SLC35D2	-0.381327	2.67e-07
54580	SEC22B	-0.381426	2.64e-07
54581	PPM1B	-0.38144	2.64e-07
54582	PDS5B	-0.381715	2.59e-07
54583	MNX1-AS2	-0.381934	2.54e-07
54584	AP000866.5	-0.381951	2.54e-07
54585	AC015849.5	-0.381972	2.53e-07
54586	SLC44A3	-0.382139	2.5e-07
54587	ZBTB18	-0.382331	2.46e-07
54588	AC244090.1	-0.382559	2.42e-07
54589	CDC42BPA	-0.383007	2.34e-07
54590	TMEM170B	-0.383084	2.32e-07
54591	GXYLT1	-0.383134	2.31e-07
54592	AC004066.2	-0.383539	2.24e-07
54593	AIFM1	-0.383655	2.22e-07
54594	TMTC4	-0.384	2.16e-07
54595	ASPHD1	-0.384067	2.15e-07
54596	GPRIN3	-0.384131	2.14e-07
54597	AC011477.2	-0.384151	2.14e-07
54598	IRAK1BP1	-0.384269	2.12e-07
54599	GYG2	-0.384299	2.11e-07
54600	CASP8	-0.384543	2.07e-07
54601	AC021092.2	-0.384727	2.04e-07
54602	SUGT1P3	-0.384738	2.04e-07
54603	AC107072.2	-0.384738	2.04e-07
54604	ZNF275	-0.384856	2.02e-07
54605	TCF7L2	-0.384894	2.02e-07
54606	CCDC68	-0.384949	2.01e-07
54607	SAPCD1	-0.385252	1.96e-07
54608	AC021483.2	-0.385262	1.96e-07
54609	GOSR1	-0.385386	1.94e-07
54610	RAB37	-0.385454	1.93e-07
54611	PLCE1-AS1	-0.385462	1.93e-07
54612	AL157786.1	-0.385515	1.92e-07
54613	RAB11FIP4	-0.385597	1.91e-07
54614	BRPF3	-0.385719	1.89e-07
54615	SNORA47	-0.385942	1.86e-07
54616	ACSS1	-0.386304	1.8e-07
54617	AC009022.1	-0.386731	1.74e-07
54618	AL117382.2	-0.386755	1.74e-07
54619	ARHGAP26	-0.38684	1.73e-07
54620	ZNF780A	-0.386876	1.72e-07
54621	TTLL2	-0.387093	1.69e-07
54622	LINC01123	-0.387253	1.67e-07
54623	FMN1	-0.387254	1.67e-07
54624	AL162595.1	-0.387722	1.61e-07
54625	LRRC37A9P	-0.387729	1.61e-07
54626	RPIA	-0.387884	1.59e-07
54627	PHF12	-0.387991	1.58e-07
54628	GALC	-0.387997	1.58e-07
54629	PARD6B	-0.388122	1.56e-07
54630	MLLT6	-0.388135	1.56e-07
54631	AC002401.3	-0.388323	1.54e-07
54632	ZNF587B	-0.388325	1.54e-07
54633	MGAT4A	-0.388713	1.49e-07
54634	BCLAF3	-0.388745	1.49e-07
54635	MYRF	-0.388751	1.48e-07
54636	AC008040.2	-0.389189	1.43e-07
54637	MBOAT1	-0.389379	1.41e-07
54638	GKAP1	-0.389541	1.39e-07
54639	AL590282.1	-0.389649	1.38e-07
54640	SLC35B3	-0.390109	1.33e-07
54641	AC010487.1	-0.390259	1.32e-07
54642	PCMTD2	-0.390487	1.29e-07
54643	PLS1	-0.390527	1.29e-07
54644	CYP4V2	-0.390694	1.27e-07
54645	FCSK	-0.390849	1.26e-07
54646	ADD3	-0.39088	1.25e-07
54647	HIBADH	-0.39106	1.23e-07
54648	ABCC6P2	-0.391242	1.22e-07
54649	SPRED2	-0.391249	1.22e-07
54650	PDX1	-0.391263	1.21e-07
54651	ARHGAP18	-0.391278	1.21e-07
54652	ADCY6	-0.391538	1.19e-07
54653	TPTE2P5	-0.391538	1.19e-07
54654	BX255925.1	-0.391592	1.18e-07
54655	DENND5B	-0.391647	1.18e-07
54656	INSR	-0.391693	1.17e-07
54657	TMEM62	-0.391729	1.17e-07
54658	DET1	-0.391774	1.17e-07
54659	SATB1	-0.391811	1.16e-07
54660	AL117382.3	-0.392252	1.12e-07
54661	EPS8	-0.392488	1.1e-07
54662	ZNF37BP	-0.392704	1.08e-07
54663	RSPH1	-0.392875	1.07e-07
54664	EHMT2-AS1	-0.39318	1.04e-07
54665	RPS6KA3	-0.393734	9.94e-08
54666	SUZ12	-0.393853	9.85e-08
54667	SARM1	-0.39391	9.8e-08
54668	ZNF527	-0.394532	9.32e-08
54669	FOXP4-AS1	-0.394587	9.28e-08
54670	CMTM8	-0.394831	9.09e-08
54671	ST6GAL1	-0.394876	9.06e-08
54672	ZNF320	-0.394893	9.05e-08
54673	CCDC32	-0.394965	9e-08
54674	SLC41A2	-0.394982	8.98e-08
54675	NR1H3	-0.395076	8.91e-08
54676	ALG11	-0.395278	8.77e-08
54677	AL133517.1	-0.395458	8.64e-08
54678	XK	-0.395474	8.63e-08
54679	ANKAR	-0.395584	8.55e-08
54680	DLG3	-0.395645	8.51e-08
54681	ZNF37A	-0.39573	8.45e-08
54682	VIL1	-0.39594	8.31e-08
54683	ZNF763	-0.39597	8.29e-08
54684	EPB41L2	-0.395991	8.27e-08
54685	ABCC3	-0.396201	8.13e-08
54686	AL132780.5	-0.396341	8.04e-08
54687	FRK	-0.396356	8.03e-08
54688	AC023908.3	-0.396397	8e-08
54689	DPY19L2P3	-0.396788	7.75e-08
54690	AC009779.3	-0.39684	7.72e-08
54691	AC090181.2	-0.396868	7.7e-08
54692	PPARG	-0.397102	7.55e-08
54693	IFT172	-0.397261	7.46e-08
54694	FBP1	-0.397407	7.37e-08
54695	ITPKA	-0.397749	7.16e-08
54696	ZNF619	-0.398016	7.01e-08
54697	AC005037.1	-0.398018	7.01e-08
54698	C11orf54	-0.398142	6.94e-08
54699	PTPRB	-0.398386	6.8e-08
54700	AL121839.2	-0.398482	6.74e-08
54701	Z97634.1	-0.398569	6.7e-08
54702	NF1	-0.398622	6.67e-08
54703	VPS13C	-0.398631	6.66e-08
54704	FOXA3	-0.398643	6.66e-08
54705	RNF32	-0.398667	6.64e-08
54706	SFXN2	-0.398899	6.52e-08
54707	ARSL	-0.398991	6.47e-08
54708	IQGAP2	-0.398998	6.46e-08
54709	ZNF774	-0.399034	6.44e-08
54710	RNU6-850P	-0.399042	6.44e-08
54711	MYO5C	-0.399182	6.37e-08
54712	STAMBPL1	-0.399261	6.32e-08
54713	MED12	-0.399337	6.28e-08
54714	FZD5	-0.399541	6.18e-08
54715	NUDT13	-0.399763	6.07e-08
54716	GOLGA2P5	-0.399945	5.98e-08
54717	COL9A1	-0.399985	5.96e-08
54718	TUBA8	-0.400056	5.92e-08
54719	METTL7B	-0.400262	5.82e-08
54720	HNF4A-AS1	-0.400278	5.81e-08
54721	SMAD6	-0.400278	5.81e-08
54722	AC138932.2	-0.400351	5.78e-08
54723	RAB19	-0.400354	5.78e-08
54724	ZNF587	-0.40052	5.7e-08
54725	MIR378G	-0.400556	5.68e-08
54726	SPATA25	-0.400779	5.58e-08
54727	AL596202.1	-0.400817	5.56e-08
54728	TRAM2-AS1	-0.400824	5.56e-08
54729	CD302	-0.401295	5.34e-08
54730	PHACTR2-AS1	-0.401758	5.14e-08
54731	CASC2	-0.401908	5.08e-08
54732	AVL9	-0.401924	5.07e-08
54733	FNDC3A	-0.402062	5.01e-08
54734	ASRGL1	-0.402327	4.9e-08
54735	SMIM24	-0.402987	4.64e-08
54736	SUSD1	-0.403039	4.62e-08
54737	AC060780.3	-0.403056	4.61e-08
54738	CENPV	-0.403122	4.59e-08
54739	UTP14C	-0.403753	4.35e-08
54740	POC1B	-0.404168	4.2e-08
54741	FAM47E	-0.404284	4.16e-08
54742	AL133215.1	-0.404285	4.16e-08
54743	ZNF765	-0.404317	4.15e-08
54744	ADGRG5	-0.404471	4.1e-08
54745	CCNI2	-0.404878	3.96e-08
54746	U73166.1	-0.404898	3.95e-08
54747	SPTBN1	-0.40495	3.93e-08
54748	TSGA10	-0.405171	3.86e-08
54749	CHRNA10	-0.405176	3.86e-08
54750	LIPT1	-0.405321	3.81e-08
54751	GPR35	-0.40545	3.77e-08
54752	HSH2D	-0.405953	3.62e-08
54753	ANKS4B	-0.406033	3.59e-08
54754	HGD	-0.406528	3.44e-08
54755	KAZALD1	-0.406567	3.43e-08
54756	AC091492.1	-0.406576	3.43e-08
54757	TRIM27	-0.406723	3.39e-08
54758	AC092119.2	-0.406905	3.34e-08
54759	FAM221A	-0.407401	3.2e-08
54760	AL078459.1	-0.407669	3.13e-08
54761	SETDB2	-0.407719	3.11e-08
54762	AGMAT	-0.407953	3.05e-08
54763	ZSCAN9	-0.408055	3.03e-08
54764	AC116552.1	-0.408072	3.02e-08
54765	CGN	-0.408217	2.98e-08
54766	ARMCX3	-0.408442	2.93e-08
54767	LINC00543	-0.408463	2.92e-08
54768	TMEM98	-0.408626	2.88e-08
54769	SEC23IP	-0.408845	2.83e-08
54770	BATF	-0.409251	2.73e-08
54771	HNF4A	-0.409309	2.72e-08
54772	CFAP44	-0.409454	2.69e-08
54773	RNU4-38P	-0.409607	2.65e-08
54774	ZDHHC23	-0.409646	2.64e-08
54775	FAM166C	-0.410117	2.54e-08
54776	FUT8-AS1	-0.410469	2.46e-08
54777	GHDC	-0.41122	2.31e-08
54778	PLUT	-0.411367	2.28e-08
54779	LONRF3	-0.411624	2.23e-08
54780	PDXDC1	-0.41173	2.21e-08
54781	CLMN	-0.411868	2.18e-08
54782	Z94721.2	-0.411998	2.16e-08
54783	IRF8	-0.412154	2.13e-08
54784	SEMA4G	-0.412208	2.12e-08
54785	TMEM97	-0.412283	2.11e-08
54786	ATP6V0A2	-0.412297	2.1e-08
54787	ZNF546	-0.412597	2.05e-08
54788	DGKE	-0.412802	2.01e-08
54789	PLCL2	-0.413068	1.97e-08
54790	SNX25P1	-0.4132	1.95e-08
54791	AC137630.1	-0.413272	1.93e-08
54792	SLC26A1	-0.41329	1.93e-08
54793	ZNF56	-0.413398	1.91e-08
54794	SNHG20	-0.413419	1.91e-08
54795	ZNF41	-0.413435	1.91e-08
54796	AC097639.1	-0.413469	1.9e-08
54797	DNMBP-AS1	-0.413672	1.87e-08
54798	AC004830.2	-0.413696	1.86e-08
54799	AC097493.2	-0.413787	1.85e-08
54800	GOLT1A	-0.41413	1.8e-08
54801	ORC2	-0.414143	1.79e-08
54802	AL031320.2	-0.414298	1.77e-08
54803	MSH5	-0.4144	1.75e-08
54804	MNX1	-0.414448	1.75e-08
54805	MIR4641	-0.414519	1.74e-08
54806	PRR26	-0.414932	1.67e-08
54807	DISP1	-0.415086	1.65e-08
54808	AL450263.1	-0.41511	1.65e-08
54809	DNAH6	-0.415332	1.62e-08
54810	AC093110.1	-0.41559	1.58e-08
54811	OARD1	-0.415593	1.58e-08
54812	ENC1	-0.415616	1.58e-08
54813	SLC39A7	-0.415643	1.57e-08
54814	ZC3H12B	-0.415771	1.56e-08
54815	DIDO1	-0.415788	1.55e-08
54816	TSPAN12	-0.415803	1.55e-08
54817	COQ8A	-0.415924	1.54e-08
54818	UGT8	-0.416058	1.52e-08
54819	ZNF226	-0.4161	1.51e-08
54820	HID1	-0.416223	1.5e-08
54821	ZDHHC14	-0.416289	1.49e-08
54822	AQP11	-0.416593	1.45e-08
54823	C20orf96	-0.41673	1.43e-08
54824	C2orf15	-0.417849	1.3e-08
54825	AC007490.1	-0.417956	1.29e-08
54826	AC009237.3	-0.418208	1.26e-08
54827	SLC30A7	-0.418334	1.24e-08
54828	TBC1D30	-0.418554	1.22e-08
54829	AL121895.1	-0.418576	1.22e-08
54830	PTPRJ	-0.418677	1.21e-08
54831	CHDH	-0.418725	1.2e-08
54832	SLC25A25-AS1	-0.418861	1.19e-08
54833	AC129507.2	-0.419206	1.15e-08
54834	MCF2L	-0.419705	1.1e-08
54835	DTX4	-0.420067	1.07e-08
54836	ZNF443	-0.420073	1.07e-08
54837	FGFR1OP	-0.420135	1.06e-08
54838	PRR15	-0.420168	1.06e-08
54839	ANKMY2	-0.420197	1.06e-08
54840	AL359183.1	-0.42057	1.02e-08
54841	PNKD	-0.42058	1.02e-08
54842	PGPEP1	-0.420869	9.94e-09
54843	LINC002481	-0.420956	9.87e-09
54844	AC008555.7	-0.421229	9.63e-09
54845	LINC01342	-0.421306	9.57e-09
54846	BCL2L14	-0.421475	9.42e-09
54847	NSUN7	-0.421511	9.39e-09
54848	ZNF69	-0.421667	9.26e-09
54849	ZNF33A	-0.421717	9.22e-09
54850	ADCY6-DT	-0.421956	9.03e-09
54851	CRACR2B	-0.422048	8.96e-09
54852	RHOU	-0.422171	8.86e-09
54853	SMPDL3B	-0.422548	8.57e-09
54854	EIF3J-DT	-0.422973	8.25e-09
54855	ZNF444	-0.423248	8.05e-09
54856	SLC25A20	-0.423565	7.82e-09
54857	ZNF28	-0.423715	7.72e-09
54858	ACBD4	-0.424556	7.16e-09
54859	FUCA1	-0.424575	7.14e-09
54860	RWDD2A	-0.424927	6.92e-09
54861	AC007485.2	-0.425544	6.55e-09
54862	MLPH	-0.425549	6.55e-09
54863	HNF1B	-0.425592	6.52e-09
54864	BCAR3-AS1	-0.425599	6.52e-09
54865	IFT20	-0.425747	6.43e-09
54866	SYTL2	-0.425772	6.42e-09
54867	USH1C	-0.426112	6.22e-09
54868	MSI2	-0.426597	5.96e-09
54869	ZNF888	-0.426603	5.95e-09
54870	DNAJC10	-0.426771	5.86e-09
54871	AC104667.2	-0.427701	5.39e-09
54872	CEMIP2	-0.428283	5.11e-09
54873	DDAH1	-0.428365	5.07e-09
54874	LY75	-0.428682	4.93e-09
54875	NCMAP-DT	-0.429021	4.78e-09
54876	CARD8	-0.429142	4.73e-09
54877	PLCE1	-0.429591	4.54e-09
54878	LBX2-AS1	-0.429874	4.42e-09
54879	NFATC2	-0.430255	4.27e-09
54880	CHN2-AS1	-0.431215	3.91e-09
54881	HCG9	-0.431655	3.76e-09
54882	CDR2	-0.431671	3.75e-09
54883	FLVCR1	-0.431738	3.73e-09
54884	ASLP1	-0.431928	3.66e-09
54885	ENPP4	-0.432069	3.62e-09
54886	FOXP4	-0.4322	3.57e-09
54887	PLCH1	-0.432311	3.54e-09
54888	STK36	-0.432324	3.53e-09
54889	AC129507.3	-0.432892	3.35e-09
54890	AL591895.1	-0.433241	3.25e-09
54891	ZNF75D	-0.433658	3.12e-09
54892	CD164	-0.433814	3.08e-09
54893	AL138756.1	-0.434262	2.95e-09
54894	ZNF253	-0.43497	2.77e-09
54895	RUNDC1	-0.435182	2.71e-09
54896	GFPT1	-0.435696	2.59e-09
54897	DPY19L3	-0.435828	2.55e-09
54898	AC007255.1	-0.435895	2.54e-09
54899	BEND7	-0.437048	2.28e-09
54900	C1orf115	-0.437819	2.12e-09
54901	GIPC2	-0.439032	1.89e-09
54902	PARD3B	-0.439856	1.75e-09
54903	MORF4L2-AS1	-0.439932	1.74e-09
54904	DNAJC22	-0.440362	1.67e-09
54905	KANSL1L	-0.441785	1.46e-09
54906	P4HTM	-0.441834	1.45e-09
54907	NOSTRIN	-0.441909	1.44e-09
54908	PIGM	-0.442057	1.42e-09
54909	HNMT	-0.442099	1.42e-09
54910	PIWIL4	-0.442391	1.38e-09
54911	CYCSP34	-0.44256	1.36e-09
54912	ARHGEF38	-0.443419	1.25e-09
54913	LINC02363	-0.443444	1.25e-09
54914	RALGPS1	-0.444017	1.18e-09
54915	FCGRT	-0.444126	1.17e-09
54916	ARFGEF3	-0.444476	1.13e-09
54917	MMP15	-0.445283	1.04e-09
54918	GMDS-DT	-0.445327	1.04e-09
54919	C4orf19	-0.445522	1.02e-09
54920	ZBED3	-0.448574	7.6e-10
54921	ZNF239	-0.448999	7.3e-10
54922	TNS3	-0.449387	7.03e-10
54923	TTC13	-0.44978	6.76e-10
54924	VDAC1P8	-0.449884	6.7e-10
54925	EPCAM	-0.450177	6.51e-10
54926	ARRB2	-0.450532	6.29e-10
54927	AC006042.1	-0.452106	5.39e-10
54928	PRR15L	-0.452427	5.22e-10
54929	SVIP	-0.452715	5.08e-10
54930	CTPS2	-0.452965	4.95e-10
54931	PIP5K1B	-0.454222	4.37e-10
54932	AL034550.1	-0.454995	4.05e-10
54933	TMEM63A	-0.455196	3.97e-10
54934	FOXA2	-0.455205	3.97e-10
54935	ZNF189	-0.455375	3.9e-10
54936	PHOSPHO2	-0.455812	3.74e-10
54937	RRN3P1	-0.456477	3.5e-10
54938	RALGAPA2	-0.456484	3.5e-10
54939	AL133410.1	-0.456628	3.45e-10
54940	CHPT1	-0.457017	3.31e-10
54941	ACP6	-0.457234	3.24e-10
54942	RAB20	-0.457538	3.15e-10
54943	ZNF182	-0.457693	3.1e-10
54944	SPIRE2	-0.458096	2.98e-10
54945	NEK8	-0.459194	2.67e-10
54946	PHTF1	-0.459737	2.52e-10
54947	ERLEC1	-0.46017	2.42e-10
54948	CHN2	-0.460844	2.26e-10
54949	FUT8	-0.46171	2.07e-10
54950	HNF1A	-0.463559	1.71e-10
54951	OSBPL7	-0.464851	1.5e-10
54952	ZNF780B	-0.464984	1.48e-10
54953	PPM1H	-0.465593	1.39e-10
54954	AC106876.1	-0.465699	1.38e-10
54955	CASC4	-0.465806	1.36e-10
54956	ZNF468	-0.466018	1.33e-10
54957	RAB17	-0.46619	1.31e-10
54958	FNBP1L	-0.466512	1.27e-10
54959	PLEKHA6	-0.466667	1.25e-10
54960	ZNF124	-0.46721	1.18e-10
54961	SEL1L3	-0.467312	1.17e-10
54962	EXOC6	-0.468745	1.01e-10
54963	HNF1A-AS1	-0.468887	9.92e-11
54964	NLK	-0.472129	7.08e-11
54965	AL592114.3	-0.473312	6.25e-11
54966	KANSL1L-AS1	-0.474008	5.81e-11
54967	ZNF321P	-0.474747	5.37e-11
54968	EML4	-0.475807	4.8e-11
54969	CHKA	-0.478315	3.68e-11
54970	CDC14B	-0.478754	3.51e-11
54971	ZNF195	-0.47903	3.41e-11
54972	NHLRC3	-0.480578	2.89e-11
54973	LINC01091	-0.481926	2.5e-11
54974	GALM	-0.483287	2.15e-11
54975	SPATA13	-0.484828	1.82e-11
54976	SLC44A3-AS1	-0.485325	1.73e-11
54977	CYB5RL	-0.485465	1.7e-11
54978	CNNM3	-0.485776	1.64e-11
54979	ZSCAN16	-0.491767	8.47e-12
54980	TGOLN2	-0.491917	8.33e-12
54981	TOX3	-0.494203	6.45e-12
54982	ICA1	-0.494384	6.32e-12
54983	KIF3B	-0.494522	6.22e-12
54984	ZNF816	-0.495622	5.5e-12
54985	NOL4L	-0.504414	2.01e-12
54986	COG2	-0.505438	1.78e-12
54987	ZNF620	-0.507614	1.38e-12
54988	GCA	-0.517997	3.99e-13
54989	GCC2	-0.518507	3.75e-13
54990	KLHL23	-0.524191	1.87e-13
54991	DOK1	-0.536149	4.12e-14

## Sheet: TCGA-GBM
Supplemental table 1I - genes positively correlating with HIF-metagene in TCGA-GBM RNA-seq analyses
row_num	gene	correlation	pvalue
1	ERO1A	0.808774	1.19386e-39
2	GBE1	0.7997	3.57912e-38
3	ADM	0.799334	4.08994e-38
4	SLC2A1	0.797792	7.15509e-38
5	P4HA1	0.758789	2.37632e-32
6	LDHA	0.757489	3.48095e-32
7	SLC2A3	0.746565	7.85066e-31
8	ZNF395	0.744451	1.40883e-30
9	PLOD2	0.742455	2.434e-30
10	HK2	0.741728	2.96647e-30
11	CA9	0.735448	1.59482e-29
12	INSIG2	0.724853	2.45076e-28
13	NDRG1	0.722339	4.59917e-28
14	MIR210HG	0.714957	2.80901e-27
15	BHLHE40	0.702539	5.19658e-26
16	PGK1	0.698002	1.45389e-25
17	GPRC5A	0.695619	2.47705e-25
18	PFKFB4	0.694065	3.49538e-25
19	ALKBH5	0.691031	6.80737e-25
20	CA12	0.684105	3.02389e-24
21	MAFF	0.68323	3.6403e-24
22	ANG	0.68129	5.4784e-24
23	VEGFA	0.680365	6.65042e-24
24	FUT11	0.67766	1.16772e-23
25	AC114803.1	0.668915	6.91702e-23
26	PDK1	0.661457	3.00943e-22
27	TNIP1	0.653199	1.4609e-21
28	ITGA6-AS1	0.651382	2.05445e-21
29	EGLN3	0.650767	2.30481e-21
30	NRN1	0.648823	3.30854e-21
31	HK2P1	0.648424	3.56185e-21
32	ALDOA	0.646864	4.74931e-21
33	SH3D21	0.645104	6.55822e-21
34	SLC16A3	0.639418	1.83325e-20
35	PLOD1	0.630926	8.18315e-20
36	GAPDH	0.628308	1.2858e-19
37	ANGPTL4	0.626556	1.73578e-19
38	AC107021.2	0.625955	1.92293e-19
39	VIM	0.625474	2.08708e-19
40	GYS1	0.623074	3.13341e-19
41	BNIP3L	0.62119	4.30009e-19
42	BNIP3	0.619972	5.27086e-19
43	AL158201.1	0.615171	1.16552e-18
44	PKM	0.613647	1.49534e-18
45	AC099548.2	0.612431	1.82219e-18
46	TMEM45A	0.606584	4.66131e-18
47	SPAG4	0.604638	6.34528e-18
48	SIAH2	0.601843	9.84442e-18
49	SLC6A6	0.5932	3.72725e-17
50	HILPDA	0.592988	3.84884e-17
51	LOX	0.59279	3.96579e-17
52	ENO2	0.583728	1.53269e-16
53	PPP1R15A	0.583692	1.54078e-16
54	MYOF	0.57894	3.07881e-16
55	TPI1	0.573023	7.17692e-16
56	JMJD6	0.572697	7.51522e-16
57	ENO1	0.570254	1.06029e-15
58	GAPDHP60	0.567422	1.57453e-15
59	AKAP12	0.566172	1.8724e-15
60	PGK1P2	0.566002	1.9169e-15
61	PFKP	0.565961	1.92788e-15
62	PDK3	0.565876	1.95076e-15
63	ARRDC3	0.56514	2.15925e-15
64	TCAF2	0.564963	2.21264e-15
65	CAV1	0.564962	2.21289e-15
66	DDIT4	0.564774	2.27097e-15
67	PAM	0.564542	2.34457e-15
68	CD44	0.564276	2.43219e-15
69	GAPDHP1	0.562577	3.07e-15
70	FOSL2	0.562506	3.09985e-15
71	PLP2	0.561511	3.55061e-15
72	ANKRD37	0.559864	4.44103e-15
73	LDHAP7	0.559047	4.95953e-15
74	VKORC1	0.557427	6.16971e-15
75	ZDHHC9	0.555108	8.41507e-15
76	ADAM8	0.554126	9.58928e-15
77	BCKDK	0.55078	1.49224e-14
78	PPP1R3B	0.549892	1.67662e-14
79	SLC39A14	0.544082	3.56352e-14
80	BNIP3P1	0.543159	4.01127e-14
81	GAPDHP65	0.542906	4.14348e-14
82	NRP1	0.542062	4.61534e-14
83	P4HA2	0.540863	5.37748e-14
84	AL133415.1	0.540263	5.80302e-14
85	CAST	0.539282	6.57111e-14
86	SLC22A23	0.536069	9.84529e-14
87	HSPA5	0.534933	1.13461e-13
88	PROS1	0.533082	1.42814e-13
89	VDAC1	0.532396	1.55476e-13
90	ATP13A3	0.532178	1.59732e-13
91	ARL4C	0.530872	1.87634e-13
92	GAPDHP72	0.529501	2.22038e-13
93	GPI	0.528075	2.64301e-13
94	OSMR	0.525595	3.57174e-13
95	LOXL3	0.525571	3.58186e-13
96	GAPDHP63	0.524734	3.96296e-13
97	SLC16A1	0.524731	3.96438e-13
98	FAM20C	0.524331	4.16027e-13
99	SGMS2	0.520342	6.70428e-13
100	PPP1R3C	0.520249	6.77871e-13
101	ADSS1	0.519694	7.24082e-13
102	LDHAP4	0.51808	8.76369e-13
103	LDHAP5	0.516527	1.05218e-12
104	DARS-AS1	0.516104	1.1057e-12
105	BAG3	0.515719	1.15672e-12
106	PYGL	0.515351	1.20765e-12
107	ELL2	0.514169	1.38624e-12
108	BACE2	0.513927	1.42588e-12
109	BCL3	0.513746	1.45623e-12
110	METRNL	0.510994	2.00267e-12
111	SYNPO	0.510915	2.02103e-12
112	P4HB	0.510255	2.1806e-12
113	SFXN3	0.509516	2.37375e-12
114	NOL3	0.50778	2.89533e-12
115	MMP19	0.505645	3.69086e-12
116	AC010655.2	0.505585	3.71632e-12
117	IQGAP1	0.50556	3.7268e-12
118	ATP1A1	0.505056	3.94526e-12
119	RPL17P50	0.503486	4.70994e-12
120	COL8A1	0.501713	5.74644e-12
121	TNC	0.501561	5.84502e-12
122	HK1	0.5012	6.08571e-12
123	MBD2	0.500923	6.27627e-12
124	CELSR1	0.500728	6.41476e-12
125	FNDC3B	0.500605	6.50336e-12
126	LDHAP3	0.499649	7.23287e-12
127	TCAF2P1	0.499187	7.61412e-12
128	AL163636.3	0.49914	7.65367e-12
129	DYNLT3	0.498967	7.80212e-12
130	SEC24A	0.497733	8.94311e-12
131	CEBPB	0.495591	1.13206e-11
132	IGFBP5	0.494204	1.31759e-11
133	SLC15A4	0.493791	1.3783e-11
134	YBX3	0.493189	1.4718e-11
135	FAM162A	0.491958	1.68223e-11
136	PRSS23	0.491788	1.71351e-11
137	NOCT	0.490571	1.95439e-11
138	PPP1R18	0.490168	2.04133e-11
139	CDCP1	0.489886	2.10432e-11
140	FAM174A	0.488896	2.34051e-11
141	FEM1C	0.488635	2.40696e-11
142	SAP30	0.488214	2.51807e-11
143	UAP1	0.487713	2.6567e-11
144	FLNA	0.487361	2.75848e-11
145	PGAM1	0.486264	3.10067e-11
146	NFIL3	0.485847	3.24131e-11
147	MGAT4B	0.485548	3.34577e-11
148	FOSL1	0.485221	3.46405e-11
149	ESYT2	0.484839	3.6072e-11
150	PLIN2	0.483911	3.97896e-11
151	MVP	0.482631	4.55363e-11
152	FER1L4	0.481469	5.1443e-11
153	GAPDHP38	0.480827	5.50192e-11
154	MYO1E	0.48067	5.59293e-11
155	GAPDHP40	0.480147	5.9069e-11
156	PTGS2	0.479419	6.37245e-11
157	BICDL2	0.478954	6.68776e-11
158	NIBAN2	0.478917	6.71407e-11
159	PTPRU	0.478575	6.95615e-11
160	TIPARP	0.478414	7.07394e-11
161	ANXA2	0.477993	7.38948e-11
162	MCHR1	0.476566	8.56359e-11
163	DPYD	0.476368	8.74035e-11
164	CLEC5A	0.474272	1.08391e-10
165	EAF1	0.474049	1.10893e-10
166	RNASE4	0.472305	1.32489e-10
167	EGLN1	0.47015	1.64833e-10
168	BX640514.2	0.469979	1.67704e-10
169	AIFM2	0.469347	1.78733e-10
170	ACTB	0.468914	1.86703e-10
171	PKMP1	0.464264	2.97024e-10
172	AK4	0.463398	3.23591e-10
173	CHRDL2	0.46227	3.61685e-10
174	TPI1P1	0.462175	3.65085e-10
175	ERRFI1	0.461935	3.73806e-10
176	UBC	0.460923	4.1288e-10
177	MYADM	0.460757	4.19637e-10
178	GAPDHP71	0.45893	5.01668e-10
179	DYRK3	0.45867	5.14543e-10
180	STC2	0.45833	5.31842e-10
181	ENTHD1	0.45765	5.68137e-10
182	EPAS1	0.455555	6.9569e-10
183	GCNT1	0.4555	6.99407e-10
184	ITGB3	0.455423	7.04602e-10
185	ICAM1	0.454814	7.47083e-10
186	QPCTL	0.45464	7.5971e-10
187	CAMK1	0.454558	7.65685e-10
188	CD109	0.454455	7.73359e-10
189	SPOCK2	0.453383	8.56994e-10
190	BCL10	0.453185	8.73418e-10
191	CLIC4	0.452937	8.94319e-10
192	FAM114A1	0.451718	1.00456e-09
193	ACTG1	0.451612	1.01482e-09
194	GAPDHP61	0.451229	1.05242e-09
195	LTBP3	0.450899	1.0859e-09
196	AC093281.2	0.449716	1.21474e-09
197	DDX41	0.449619	1.22583e-09
198	FBLN7	0.449327	1.26013e-09
199	ARHGAP29	0.448352	1.38158e-09
200	CEBPD	0.447984	1.43023e-09
201	TMEM43	0.447477	1.49994e-09
202	DUSP3	0.447023	1.56518e-09
203	PLAUR	0.445862	1.74474e-09
204	AC078883.1	0.445096	1.87405e-09
205	SERPINE1	0.445078	1.87716e-09
206	TPP1	0.445059	1.88054e-09
207	ZBTB21	0.444884	1.91133e-09
208	AL391416.1	0.4442	2.03701e-09
209	FAM210A	0.444046	2.06633e-09
210	DCUN1D3	0.442799	2.31936e-09
211	OSGIN1	0.442581	2.36646e-09
212	LINC01587	0.441878	2.52514e-09
213	SPOCD1	0.441675	2.57289e-09
214	ASPH	0.441413	2.63572e-09
215	HERC3	0.441207	2.68615e-09
216	SPTY2D1	0.440938	2.75351e-09
217	ZNF654	0.440733	2.80585e-09
218	ITGA5	0.439982	3.00586e-09
219	EIF2S3B	0.439758	3.06804e-09
220	MANBA	0.438752	3.36379e-09
221	SERPINB8	0.438179	3.54425e-09
222	CHRNA9	0.437915	3.63024e-09
223	RAB11FIP5	0.437682	3.70807e-09
224	YBX3P1	0.437136	3.89666e-09
225	EMP1	0.436202	4.24091e-09
226	SOCS3	0.436051	4.29944e-09
227	ADAMTS9-AS2	0.435623	4.46878e-09
228	NRP2	0.435556	4.49592e-09
229	HIF1A-AS3	0.435393	4.56291e-09
230	SCNN1B	0.43518	4.65145e-09
231	ANXA2P2	0.435042	4.70934e-09
232	ARID5B	0.434808	4.80997e-09
233	PTPRF	0.434046	5.15132e-09
234	MPI	0.43373	5.29967e-09
235	CLCF1	0.433221	5.54752e-09
236	LINC00520	0.432977	5.66964e-09
237	AL354919.2	0.432793	5.76402e-09
238	KCTD9	0.431897	6.24466e-09
239	GAPDHP2	0.430806	6.88194e-09
240	LAMP2	0.430753	6.91484e-09
241	CSF1	0.430348	7.16788e-09
242	TFE3	0.429841	7.49827e-09
243	LINC02154	0.428423	8.50013e-09
244	GFPT2	0.428341	8.56179e-09
245	ETF1	0.427755	9.01556e-09
246	SLC10A3	0.426975	9.65622e-09
247	RAB38	0.42532	1.11621e-08
248	C1R	0.425253	1.1228e-08
249	LNPK	0.425173	1.13068e-08
250	TVP23B	0.425048	1.14306e-08
251	RBM47	0.424755	1.17268e-08
252	STBD1	0.424286	1.22156e-08
253	MRC2	0.423835	1.2705e-08
254	SYAP1	0.423769	1.27781e-08
255	MSN	0.423752	1.27968e-08
256	TUT7	0.423715	1.28384e-08
257	WDR1	0.423696	1.28587e-08
258	GAPDHP44	0.423219	1.34036e-08
259	ADAM9	0.422419	1.43652e-08
260	SLAIN2	0.422095	1.47731e-08
261	GAPDHP70	0.422059	1.48201e-08
262	SMIM3	0.421069	1.61417e-08
263	PFKL	0.420712	1.66457e-08
264	CTAGE6	0.420684	1.66859e-08
265	PTPN12	0.419883	1.78743e-08
266	HEPH	0.419635	1.82594e-08
267	LMAN1	0.41924	1.88877e-08
268	ALDH3B1	0.418478	2.01599e-08
269	TMOD3	0.418102	2.08189e-08
270	MAN1C1	0.417555	2.18124e-08
271	AC092645.1	0.4175	2.19153e-08
272	AL121748.1	0.416639	2.35802e-08
273	ACTN1	0.415406	2.61766e-08
274	TAGLN	0.415168	2.67087e-08
275	GAPDHP64	0.414843	2.74525e-08
276	PDIA5	0.414061	2.9325e-08
277	ATL3	0.413937	2.96333e-08
278	TICAM2	0.412962	3.21641e-08
279	S100A11	0.412731	3.2793e-08
280	ESPN	0.412229	3.42005e-08
281	CHPF	0.41217	3.43694e-08
282	GLIPR1	0.412113	3.45364e-08
283	ITGA3	0.411653	3.58909e-08
284	GALNT5	0.410506	3.94925e-08
285	MAFK	0.410456	3.96576e-08
286	NEDD9	0.409555	4.27417e-08
287	MAN2A1	0.409406	4.32712e-08
288	PRELID2	0.409401	4.32896e-08
289	ROR1-AS1	0.409332	4.35404e-08
290	PROS2P	0.409204	4.40021e-08
291	PKMP4	0.409152	4.41921e-08
292	SOST	0.408676	4.59722e-08
293	LDHAP1	0.408309	4.73879e-08
294	FAM180A	0.408188	4.78619e-08
295	AC104134.1	0.407895	4.90348e-08
296	PCSK1	0.407364	5.12298e-08
297	ALDOAP2	0.407132	5.22191e-08
298	BDKRB2	0.407123	5.22588e-08
299	KIAA2013	0.407074	5.24697e-08
300	HSD3B7	0.407046	5.25912e-08
301	BET1L	0.406583	5.46314e-08
302	PGM2L1	0.405986	5.73745e-08
303	GNA15	0.40552	5.96081e-08
304	FZD7	0.405233	6.10288e-08
305	DNAJB1	0.405224	6.10711e-08
306	EDEM1	0.405144	6.14725e-08
307	RORA	0.404787	6.32942e-08
308	ITGB1	0.404642	6.40471e-08
309	FAM83G	0.404585	6.43479e-08
310	LATS2	0.403822	6.84799e-08
311	ABL2	0.40369	6.92164e-08
312	MAP3K6	0.403639	6.95036e-08
313	HEXB	0.403556	6.9975e-08
314	FURIN	0.402862	7.40362e-08
315	FCGR2B	0.402303	7.7472e-08
316	PNRC1	0.401776	8.08485e-08
317	HSPA6	0.401594	8.20494e-08
318	GADD45A	0.400994	8.61224e-08
319	LINC01127	0.400989	8.6159e-08
320	AC022784.5	0.400947	8.64498e-08
321	EHD2	0.400635	8.86555e-08
322	MYLK	0.399185	9.96192e-08
323	RAB27A	0.398758	1.03082e-07
324	VAT1	0.398737	1.03256e-07
325	AC068580.4	0.398512	1.05132e-07
326	LGALS3	0.398512	1.05139e-07
327	SMS	0.398393	1.06138e-07
328	SH3BGRL3	0.3982	1.07788e-07
329	AL021392.1	0.39807	1.0892e-07
330	DIPK2A	0.397926	1.10175e-07
331	STEAP3-AS1	0.397877	1.10611e-07
332	AHNAK2	0.397342	1.15438e-07
333	S100A10	0.397258	1.16208e-07
334	SUSD2	0.396797	1.2056e-07
335	SDC4	0.396746	1.21049e-07
336	FSTL3	0.396691	1.21574e-07
337	MAP2K3	0.396298	1.25434e-07
338	GAPDHP69	0.396268	1.25737e-07
339	MYO1G	0.395966	1.28784e-07
340	AC093895.2	0.39591	1.29365e-07
341	GLUL	0.395892	1.29545e-07
342	PRTN3	0.39564	1.32164e-07
343	IL20	0.395262	1.36185e-07
344	ALDOAP1	0.395143	1.37474e-07
345	FTH1	0.39514	1.37503e-07
346	CDK16	0.395135	1.37556e-07
347	LPP	0.394626	1.43204e-07
348	PTP4A2	0.394547	1.44102e-07
349	LTBP2	0.394506	1.44577e-07
350	AP005264.1	0.39422	1.47874e-07
351	SRPX2	0.394035	1.50043e-07
352	LMNA	0.393997	1.50493e-07
353	EFEMP2	0.393485	1.5669e-07
354	GAPDHP28	0.3932	1.6025e-07
355	AL157702.2	0.393096	1.61566e-07
356	TMCO3	0.392424	1.7032e-07
357	PIGA	0.392338	1.71476e-07
358	PLK3	0.392119	1.74437e-07
359	BIRC3	0.391899	1.77466e-07
360	TPM4	0.391435	1.84034e-07
361	HSP90B1	0.391156	1.88092e-07
362	CCN1	0.390884	1.92127e-07
363	GAPDHP21	0.390854	1.9258e-07
364	RNH1	0.390362	2.00109e-07
365	CAVIN1	0.390154	2.03376e-07
366	KLF6	0.390093	2.04344e-07
367	LUCAT1	0.389918	2.07153e-07
368	GBP2	0.389896	2.07513e-07
369	MT1CP	0.389747	2.09921e-07
370	NPC1	0.389672	2.11159e-07
371	SAP30-DT	0.389504	2.13932e-07
372	AL358334.3	0.389347	2.16543e-07
373	ITGB5	0.389347	2.16543e-07
374	FBXO32	0.389299	2.17359e-07
375	UPRT	0.389198	2.19077e-07
376	AL355102.2	0.389065	2.21351e-07
377	DNAJC3	0.388466	2.31867e-07
378	CHI3L1	0.388462	2.31933e-07
379	AP000892.4	0.388328	2.34351e-07
380	TSLP	0.388013	2.40128e-07
381	PMP22	0.387963	2.41067e-07
382	NPAS2	0.387867	2.42862e-07
383	SUMF1	0.387834	2.43484e-07
384	SPSB1	0.387827	2.43603e-07
385	MUC1	0.386961	2.60444e-07
386	AC034213.1	0.386708	2.65567e-07
387	SPINK1	0.386266	2.74756e-07
388	LYSMD3	0.386028	2.79831e-07
389	ZBTB38	0.385857	2.83525e-07
390	ZNF330	0.385682	2.87351e-07
391	RRAS	0.38523	2.9748e-07
392	KLF5	0.384786	3.07776e-07
393	STS	0.384325	3.18797e-07
394	KDM4C	0.3842	3.21873e-07
395	NRCAM	0.383931	3.28524e-07
396	IL36B	0.38393	3.28562e-07
397	LMLN	0.383505	3.39367e-07
398	PTPRH	0.383318	3.44245e-07
399	PCYT1A	0.383282	3.45186e-07
400	SOD3	0.383257	3.45839e-07
401	SRF	0.383184	3.47778e-07
402	PELO	0.383136	3.49038e-07
403	ABCA1	0.383061	3.51047e-07
404	LINC02345	0.382928	3.54607e-07
405	MEDAG	0.382872	3.56122e-07
406	MXD1	0.381797	3.86372e-07
407	LINC02257	0.381586	3.92598e-07
408	THBS1	0.381426	3.97382e-07
409	GLB1	0.381411	3.97826e-07
410	UPP1	0.381003	4.10307e-07
411	GALNT4	0.380366	4.30492e-07
412	AP005018.2	0.380301	4.32601e-07
413	CERS2	0.380181	4.36531e-07
414	ATF3	0.380147	4.37667e-07
415	SLCO4A1	0.379952	4.44148e-07
416	MAP2K1	0.379875	4.46712e-07
417	TMBIM1	0.379767	4.50364e-07
418	MAPKAPK2	0.379729	4.51653e-07
419	MCL1	0.379386	4.63466e-07
420	LRRFIP1	0.378914	4.80171e-07
421	DMBT1	0.37868	4.88654e-07
422	CD2AP	0.378373	5.0004e-07
423	PLIN3	0.378167	5.07817e-07
424	NFKB2	0.378132	5.09142e-07
425	MYL9	0.377956	5.15875e-07
426	HOMER2	0.377887	5.18548e-07
427	IER3	0.377825	5.20972e-07
428	HAS3	0.377816	5.21296e-07
429	TREM1	0.377642	5.28126e-07
430	HIPK3	0.377401	5.37717e-07
431	LDHAP2	0.377337	5.40295e-07
432	NAGS	0.377289	5.4221e-07
433	GPC4	0.377265	5.43198e-07
434	MT2A	0.376921	5.57312e-07
435	LINC02015	0.37672	5.65718e-07
436	MT1X	0.376551	5.72901e-07
437	TBC1D25	0.376423	5.78357e-07
438	ACTBP9	0.375998	5.96938e-07
439	SLC35E1	0.375759	6.07602e-07
440	STAT3	0.375721	6.09336e-07
441	FAM214B	0.375462	6.21151e-07
442	GAPDHP73	0.375445	6.21916e-07
443	FN1	0.375059	6.39959e-07
444	MSANTD3	0.374716	6.56445e-07
445	ZFP36L1	0.374275	6.78183e-07
446	ECE1	0.37417	6.83474e-07
447	LINC01280	0.373943	6.95023e-07
448	HRH1	0.373824	7.01113e-07
449	AC078819.1	0.373616	7.11941e-07
450	SDF4	0.373445	7.20987e-07
451	NFKB1	0.373061	7.41644e-07
452	GAPDHP35	0.372945	7.48035e-07
453	OXSR1	0.372899	7.50567e-07
454	LIF	0.372721	7.60431e-07
455	KLF9	0.372678	7.62854e-07
456	GALNT2	0.372384	7.79479e-07
457	PDIA3	0.372309	7.83772e-07
458	AC009299.2	0.372111	7.95224e-07
459	AL355607.2	0.372094	7.96255e-07
460	LINC02454	0.372056	7.98469e-07
461	TNFRSF1A	0.372026	8.00244e-07
462	ARSJ	0.37201	8.01168e-07
463	APLN	0.37177	8.15353e-07
464	CMIP	0.371733	8.17563e-07
465	PVR	0.371448	8.34853e-07
466	AC037198.1	0.371	8.62609e-07
467	SQSTM1	0.370969	8.6459e-07
468	TMED9	0.370728	8.79904e-07
469	IGFBP2	0.370129	9.19226e-07
470	PGK2	0.369979	9.29322e-07
471	TGFBI	0.369729	9.46339e-07
472	KRT8P36	0.369665	9.50779e-07
473	HCAR2	0.369645	9.5215e-07
474	AL360181.2	0.369307	9.75851e-07
53329	TIE1	-0.369277	9.7798e-07
53330	RBM4B	-0.369441	9.66383e-07
53331	PSPC1	-0.369839	9.38807e-07
53332	LUC7L	-0.370366	9.03455e-07
53333	SARS2	-0.370952	8.65648e-07
53334	EDNRB	-0.371683	8.20591e-07
53335	HMGN2P15	-0.371761	8.15925e-07
53336	ELMO2	-0.371946	8.04953e-07
53337	KBTBD7	-0.372741	7.59327e-07
53338	SEMA3G	-0.373761	7.04383e-07
53339	ACAD8	-0.373991	6.92526e-07
53340	SOBP	-0.3741	6.87011e-07
53341	MSANTD2	-0.375373	6.25252e-07
53342	AL512652.2	-0.375563	6.16493e-07
53343	REV1	-0.376126	5.91298e-07
53344	ABCA11P	-0.376428	5.78131e-07
53345	SLC7A6	-0.376453	5.77069e-07
53346	USHBP1	-0.378364	5.00357e-07
53347	BAZ2B	-0.378588	4.92049e-07
53348	CDK5RAP1	-0.379966	4.43672e-07
53349	NCOA5	-0.380182	4.36523e-07
53350	HNRNPH1	-0.380445	4.27959e-07
53351	HERC2P9	-0.380731	4.1882e-07
53352	SMARCE1P5	-0.380989	4.10733e-07
53353	ZNF10	-0.381125	4.06535e-07
53354	MYLK2	-0.381617	3.91699e-07
53355	KLHL25	-0.382039	3.79364e-07
53356	NOSTRIN	-0.382813	3.57736e-07
53357	ZNF493	-0.383051	3.51299e-07
53358	DHX57	-0.383757	3.32919e-07
53359	ZNF780B	-0.385077	3.00983e-07
53360	STRADA	-0.385576	2.89701e-07
53361	NAA16	-0.386475	2.70375e-07
53362	GPCPD1	-0.388391	2.33203e-07
53363	ZNF84	-0.388492	2.31403e-07
53364	STARD4-AS1	-0.389261	2.1801e-07
53365	SCLY	-0.392759	1.65903e-07
53366	ABCG2	-0.394071	1.49624e-07
53367	ZFP14	-0.395227	1.36556e-07
53368	ZC3H8	-0.395937	1.29089e-07
53369	LRRN1	-0.396804	1.20486e-07
53370	MAGI1	-0.397632	1.12797e-07
53371	AC013468.1	-0.399387	9.80125e-08
53372	MPPED2	-0.402207	7.80798e-08
53373	SRSF6	-0.404178	6.6518e-08
53374	PSMA3-AS1	-0.40627	5.60533e-08
53375	MAP2	-0.408241	4.76536e-08
53376	RBM45	-0.409013	4.47044e-08
53377	STRIP1	-0.410801	3.85328e-08
53378	SFPQ	-0.413027	3.19896e-08
53379	SMARCD1	-0.416253	2.43653e-08
53380	DHX35	-0.417571	2.17818e-08
53381	C3orf62	-0.418583	1.99798e-08
53382	CETP	-0.421411	1.56732e-08
53383	ZNF704	-0.433823	5.25543e-09
53384	ZNF30	-0.43461	4.89646e-09
53385	POLR3B	-0.435893	4.36115e-09
53386	ZNF326	-0.437344	3.82388e-09
53387	MTERF4	-0.440982	2.74238e-09
53388	ZNF235	-0.443233	2.22811e-09
53389	ANAPC7	-0.459394	4.79464e-10
53390	TCHP	-0.470085	1.65919e-10

## Sheet: TCGA-HNSC
Supplemental table 1J - genes positively correlating with HIF-metagene in TCGA-HNSCRNA-seq analyses
row_num	gene	correlation	pvalue
1	NDRG1	0.678683	8.19067e-75
2	BNIP3	0.664025	1.40741e-70
3	ADM	0.639582	5.0162e-64
4	EGLN3	0.637333	1.87649e-63
5	MIR210HG	0.623329	5.4624e-60
6	FUT11	0.611496	3.3907e-57
7	HILPDA	0.598107	3.55792e-54
8	KCTD11	0.597058	6.05174e-54
9	ERO1A	0.587292	7.75219e-52
10	C4orf3	0.56475	3.09149e-47
11	PGK1	0.563135	6.40248e-47
12	HK2	0.557972	6.38952e-46
13	BNIP3L	0.555959	1.55042e-45
14	ALDOA	0.555124	2.23478e-45
15	BNIP3P1	0.553512	4.51617e-45
16	ANKRD37	0.549388	2.683e-44
17	ANGPTL4	0.546116	1.08363e-43
18	ENO1	0.54163	7.16951e-43
19	PGF	0.534055	1.63483e-41
20	DDIT4	0.52566	4.77181e-40
21	LDHA	0.519744	4.86413e-39
22	SLC2A1	0.505111	1.25113e-36
23	PFKP	0.502166	3.70219e-36
24	CLK3	0.497171	2.27659e-35
25	MKNK2	0.488022	5.86819e-34
26	PGAM1	0.486049	1.16767e-33
27	PPP1R3B	0.484109	2.28727e-33
28	CA9	0.478475	1.57253e-32
29	C8orf58	0.473732	7.75267e-32
30	PDK1	0.471146	1.83095e-31
31	NOL3	0.468864	3.88453e-31
32	PFKFB4	0.468217	4.80271e-31
33	ZNF395	0.46002	6.80079e-30
34	NDUFA4L2	0.459404	8.27548e-30
35	P4HA1	0.459098	9.12148e-30
36	MIR210	0.454388	4.03206e-29
37	RNF187	0.454162	4.3278e-29
38	GPI	0.451399	1.02343e-28
39	VEGFA	0.447329	3.58359e-28
40	ING2	0.444304	8.99694e-28
41	SNX33	0.443681	1.08633e-27
42	PRSS8	0.440361	2.94658e-27
43	METRNL	0.439191	4.17628e-27
44	TCAF2	0.438597	4.98341e-27
45	AC099548.2	0.434844	1.50971e-26
46	DDX41	0.433917	1.98073e-26
47	PFKFB3	0.433663	2.13342e-26
48	DARS-AS1	0.431516	3.98694e-26
49	KRT17	0.430986	4.64839e-26
50	TPI1	0.427904	1.13002e-25
51	LINC00887	0.424419	3.0521e-25
52	CARHSP1	0.419441	1.23637e-24
53	UBC	0.418736	1.50471e-24
54	ANKZF1	0.418551	1.58405e-24
55	PPIF	0.410917	1.28627e-23
56	SLC16A3	0.410838	1.31391e-23
57	FAM83A-AS1	0.410028	1.63576e-23
58	GAPDH	0.409505	1.88358e-23
59	QSOX1	0.40945	1.91175e-23
60	MOB3A	0.408356	2.56598e-23
61	S100A10	0.406988	3.70208e-23
62	RNF223	0.40275	1.13974e-22
63	ENO2	0.401891	1.42898e-22
64	NFIL3	0.400623	1.99221e-22
65	ANXA2	0.400254	2.19391e-22
66	BCKDK	0.398717	3.27449e-22
67	EPN1	0.398691	3.2968e-22
68	SH3GL1	0.397156	4.9076e-22
69	TMEM40	0.396801	5.37899e-22
70	MFSD10	0.396378	5.99895e-22
71	VDAC2	0.395937	6.72029e-22
72	SLCO4A1	0.392776	1.50972e-21
73	PPARD	0.391596	2.03809e-21
74	FAM162A	0.391384	2.1505e-21
75	EFNA3	0.390554	2.65318e-21
76	PIM1	0.388329	4.64628e-21
77	MSANTD3	0.386454	7.42355e-21
78	MIR193BHG	0.385299	9.89588e-21
79	MIF	0.38373	1.45925e-20
80	PKM	0.383275	1.63242e-20
81	SCNN1D	0.382807	1.83172e-20
82	B3GNT4	0.379435	4.18004e-20
83	FAM83A	0.378155	5.70311e-20
84	AVPI1	0.374297	1.44283e-19
85	B3GNT8	0.373329	1.81773e-19
86	NCKIPSD	0.3702	3.81373e-19
87	SERTAD1	0.369525	4.471e-19
88	MT1X	0.369062	4.98436e-19
89	ARC	0.368883	5.19789e-19
90	IGFL2	0.368541	5.63134e-19
91	SDC1	0.368482	5.71034e-19
92	SH3D21	0.366953	8.16102e-19
93	AC114803.1	0.366451	9.1719e-19
94	ACTG1	0.364572	1.41768e-18
95	SEMA4B	0.363879	1.66341e-18
96	HDAC3	0.361063	3.17269e-18
97	ALDOC	0.360983	3.23117e-18
98	GALK1	0.360876	3.3107e-18
99	PYGL	0.360843	3.33599e-18
100	ZBTB17	0.360285	3.78756e-18
101	TINF2	0.360042	4.0026e-18
102	EFNA1	0.359978	4.06169e-18
103	HIF1A-AS3	0.358729	5.39162e-18
104	CDKN1A	0.358645	5.4945e-18
105	AL139423.1	0.358438	5.75839e-18
106	GNA15	0.357654	6.873e-18
107	AC140658.2	0.357363	7.33809e-18
108	KCMF1	0.357035	7.90131e-18
109	AC010376.1	0.356324	9.26871e-18
110	KDM3A	0.355931	1.01231e-17
111	DRAP1	0.355424	1.13392e-17
112	PPP2R1A	0.355125	1.21241e-17
113	TNIP1	0.354787	1.30724e-17
114	MXD1	0.353922	1.58517e-17
115	TBC1D3L	0.353419	1.77278e-17
116	STC2	0.353166	1.87493e-17
117	MXI1	0.352625	2.1138e-17
118	FAM131C	0.352616	2.11833e-17
119	AL359960.1	0.352256	2.29379e-17
120	LINC02658	0.351949	2.45459e-17
121	SLC6A8	0.351266	2.85381e-17
122	RRAGC	0.35125	2.86414e-17
123	SLAMF9	0.351192	2.90121e-17
124	RPL29P14	0.348596	5.12552e-17
125	RNF39	0.34787	6.00483e-17
126	ZNF385A	0.346959	7.31995e-17
127	TSC22D2	0.345997	9.01548e-17
128	GNAI3	0.345246	1.06015e-16
129	JUP	0.345182	1.0749e-16
130	MAP3K20-AS1	0.344299	1.29985e-16
131	OR10A7	0.34425	1.31366e-16
132	LYNX1	0.344173	1.33578e-16
133	CKS1BP1	0.344148	1.34288e-16
134	IRF6	0.344034	1.37601e-16
135	POLR1D	0.344015	1.38172e-16
136	AL358354.1	0.343292	1.61354e-16
137	MAPK3	0.342613	1.86578e-16
138	OR8G2P	0.342185	2.0442e-16
139	UBE2V1P7	0.341171	2.53677e-16
140	MARK4	0.340661	2.82666e-16
141	ACTB	0.34066	2.82743e-16
142	BHLHE40	0.340561	2.88699e-16
143	UPP1	0.34003	3.23086e-16
144	GAPDHP40	0.340011	3.24404e-16
145	DEDD2	0.338188	4.76488e-16
146	AC015818.4	0.338167	4.78638e-16
147	FBLIM1	0.337502	5.50346e-16
148	DDX39BP2	0.337145	5.93041e-16
149	LPAR3	0.33692	6.21744e-16
150	PIGA	0.336906	6.23449e-16
151	AC039056.2	0.336717	6.48677e-16
152	RBMY2NP	0.336587	6.66545e-16
153	LINC00489	0.336585	6.66799e-16
154	AK4	0.336339	7.01898e-16
155	PPP1R13L	0.336314	7.05563e-16
156	CNFN	0.336073	7.41964e-16
157	ADK	0.335254	8.80141e-16
158	TGFB1	0.334715	9.84358e-16
159	PRSS29P	0.334672	9.93269e-16
160	KLC3	0.334641	9.99504e-16
161	AC139099.1	0.334432	1.04389e-15
162	CDA	0.334241	1.08603e-15
163	PRELID1	0.334171	1.10193e-15
164	ATP6V1D	0.334121	1.11342e-15
165	RPL17P50	0.33256	1.53689e-15
166	MIR3683	0.331887	1.76501e-15
167	EIF2B2	0.33133	1.97905e-15
168	PGK1P2	0.331248	2.01261e-15
169	MTND5P22	0.330941	2.14308e-15
170	FAM210A	0.330751	2.22824e-15
171	TMEM54	0.330715	2.2446e-15
172	PPP1R14B	0.330212	2.4876e-15
173	CLTB	0.329929	2.6353e-15
174	MAPK7	0.329621	2.80645e-15
175	NAGS	0.329543	2.85124e-15
176	ZNF581	0.328845	3.28646e-15
177	AL162274.1	0.328334	3.64531e-15
178	ST6GALNAC2P1	0.327805	4.0578e-15
179	AC005774.1	0.327793	4.0678e-15
180	AL157899.1	0.327636	4.19859e-15
181	PPP1R14BP3	0.326758	5.01285e-15
182	AL158201.1	0.326631	5.14278e-15
183	SLC2A1-AS1	0.326528	5.25115e-15
184	OR52H2P	0.326486	5.29541e-15
185	KLK8	0.326339	5.45524e-15
186	CLIC3	0.326282	5.51798e-15
187	PLCB3	0.326094	5.7298e-15
188	RDH13	0.326007	5.83185e-15
189	LINC02130	0.325863	6.0024e-15
190	AC084117.1	0.325347	6.65764e-15
191	AC123904.2	0.325299	6.72235e-15
192	FOSL2	0.325271	6.76066e-15
193	ADPRHL2	0.325183	6.87978e-15
194	IZUMO4	0.324893	7.29153e-15
195	AC113340.2	0.324713	7.55898e-15
196	RN7SKP77	0.32435	8.12856e-15
197	TMBIM1	0.324136	8.4832e-15
198	MTATP6P9	0.323433	9.75931e-15
199	AC006019.3	0.322961	1.07211e-14
200	CSNK1E	0.322444	1.1881e-14
201	LINC00520	0.322105	1.2707e-14
202	S100A9	0.321654	1.38943e-14
203	ARID3A	0.321579	1.41004e-14
204	LDHAP5	0.321521	1.42635e-14
205	RLF	0.320691	1.68033e-14
206	TUBB6	0.320175	1.85989e-14
207	GJB5	0.320119	1.88046e-14
208	SFN	0.32	1.92521e-14
209	MIR139	0.319859	1.97933e-14
210	KC877373.1	0.319768	2.01488e-14
211	FABP12P1	0.319634	2.06851e-14
212	CTNNBIP1	0.319393	2.16904e-14
213	RNU6-300P	0.319356	2.18442e-14
214	PPDPF	0.318748	2.46098e-14
215	PPP1R14B-AS1	0.318635	2.51592e-14
216	AC013738.1	0.318605	2.53097e-14
217	TRIP10	0.318238	2.7191e-14
218	IER3	0.317814	2.95332e-14
219	VDAC1	0.317243	3.30078e-14
220	AC104435.1	0.316993	3.46553e-14
221	GJB3	0.316542	3.78254e-14
222	DCTN2	0.316139	4.08993e-14
223	MTND1P35	0.316122	4.10378e-14
224	MTND5P30	0.31509	5.00993e-14
225	AC006001.4	0.314837	5.26063e-14
226	FLNB	0.314335	5.795e-14
227	NPAP1P2	0.314311	5.8217e-14
228	RNASE7	0.314255	5.88547e-14
229	AC020741.1	0.313659	6.59958e-14
230	REEP4	0.313617	6.65286e-14
231	JMJD6	0.313374	6.9697e-14
232	SARS1	0.313158	7.26432e-14
233	MT1F	0.312971	7.52941e-14
234	NECTIN4	0.31292	7.60401e-14
235	AP3S1	0.312899	7.63498e-14
236	CIB2	0.312884	7.65645e-14
237	SMTN	0.31286	7.69169e-14
238	ELMO3	0.312845	7.71406e-14
239	OR10H3	0.312724	7.89471e-14
240	GAPDHP63	0.312515	8.2163e-14
241	H3-3B	0.312187	8.74795e-14
242	RASA4CP	0.312174	8.7699e-14
243	MAP2K1	0.312016	9.03788e-14
244	AL583824.1	0.311249	1.04603e-13
245	MTCO3P39	0.310648	1.17253e-13
246	MIR4452	0.310602	1.18275e-13
247	IMP3	0.31036	1.23828e-13
248	ERP44	0.310018	1.32123e-13
249	TMEM159	0.30994	1.34084e-13
250	MPI	0.309233	1.53256e-13
251	AP003396.3	0.309079	1.57775e-13
252	TAGLN2	0.308991	1.60426e-13
253	GNB2	0.308969	1.61082e-13
254	PLOD2	0.308845	1.6491e-13
255	AC007333.1	0.308738	1.68251e-13
256	PLEKHM2	0.308592	1.72941e-13
257	UBE2D2	0.308082	1.9037e-13
258	LDHAP4	0.307957	1.94898e-13
259	LMTK3	0.307181	2.25449e-13
260	KCNK6	0.306903	2.37497e-13
261	OVOL1	0.30671	2.46197e-13
262	BTBD6	0.306619	2.50417e-13
263	FSCN1	0.306358	2.62934e-13
264	SLURP1	0.306286	2.66495e-13
265	S100A2	0.306164	2.72643e-13
266	KRT16	0.306028	2.79676e-13
267	ORMDL2	0.305397	3.14544e-13
268	IL6RP1	0.305142	3.29781e-13
269	ANXA2P2	0.305077	3.33818e-13
270	CCDC9	0.304987	3.39429e-13
271	PTK6	0.304746	3.54981e-13
272	RALA	0.304138	3.97347e-13
273	SDCBP2	0.304138	3.97353e-13
274	S100A16	0.304086	4.01155e-13
275	AC106875.2	0.303902	4.15093e-13
276	KRT14	0.303873	4.17279e-13
277	AC055878.1	0.303823	4.21167e-13
278	FAM83G	0.303544	4.43439e-13
279	TNFSF9	0.30352	4.45435e-13
280	MAP7D1	0.303143	4.77515e-13
281	MTND3P1	0.303121	4.7948e-13
282	HCAR2	0.302947	4.95079e-13
283	FABP5	0.302947	4.95117e-13
284	PAF1	0.302753	5.13082e-13
285	EIF1	0.302707	5.17461e-13
286	INSIG2	0.302546	5.33017e-13
287	AL354936.1	0.302511	5.36511e-13
288	AL109653.2	0.302222	5.65747e-13
289	AC007677.1	0.301921	5.97976e-13
290	KRT17P6	0.301677	6.25309e-13
291	KRT17P2	0.301286	6.7177e-13
292	AL359081.1	0.301231	6.78537e-13
293	RPS29P3	0.301202	6.82149e-13
294	KIFC3	0.301031	7.03912e-13
295	CEBPB	0.300932	7.16702e-13
296	PFKL	0.300916	7.18872e-13
297	SLC25A39	0.300684	7.49912e-13
298	GYS1	0.300426	7.86211e-13
299	RNU6-53P	0.300359	7.95763e-13
300	PKP3	0.300283	8.06907e-13
301	ZP1	0.300269	8.09042e-13
302	LARP7P3	0.300118	8.31546e-13
303	RACK1	0.299942	8.58674e-13
304	AL590385.1	0.299805	8.8032e-13
305	PPP4C	0.299795	8.81988e-13
306	AC084754.1	0.299502	9.3036e-13
307	AHNAK2	0.29941	9.45974e-13
308	CHMP4BP1	0.29918	9.86263e-13
309	AC067931.1	0.299157	9.90461e-13
310	AC026470.2	0.298993	1.02037e-12
311	TMEM134	0.298795	1.05777e-12
312	GAPDHP73	0.298728	1.07063e-12
313	TPI1P1	0.298505	1.11487e-12
314	RN7SKP144	0.29849	1.11787e-12
315	PLA2G12AP2	0.298337	1.1493e-12
316	KISS1R	0.298271	1.163e-12
317	OR10G5P	0.298072	1.20572e-12
318	OR2T11	0.297959	1.23072e-12
319	GIPC1	0.297917	1.23997e-12
320	PDLIM2	0.297504	1.33595e-12
321	SHARPIN	0.297355	1.37254e-12
322	AC018495.1	0.297076	1.4433e-12
323	NXPH4	0.297045	1.45133e-12
324	SMOX	0.297025	1.45645e-12
325	PI4K2A	0.296901	1.48943e-12
326	RPL17P20	0.296891	1.49204e-12
327	AC104046.1	0.296869	1.49809e-12
328	MARK3	0.296866	1.49893e-12
329	F12	0.296414	1.62586e-12
330	AL663074.1	0.295717	1.84249e-12
331	OR51P1P	0.295678	1.8553e-12
332	AC011846.1	0.295591	1.88448e-12
333	H3C4	0.295437	1.93719e-12
334	AP000808.1	0.295181	2.02802e-12
335	MIR4325	0.295109	2.05418e-12
336	CDCP1	0.294974	2.10454e-12
337	PTP4A1P5	0.294901	2.13192e-12
338	PAQR5	0.294826	2.16088e-12
339	GUK1	0.294765	2.18441e-12
340	SMYD2	0.294591	2.25318e-12
341	CALM1	0.294558	2.26678e-12
342	AC106818.1	0.294539	2.2743e-12
343	AP000470.1	0.294405	2.32933e-12
344	FOSL1	0.294216	2.40921e-12
345	AP001033.4	0.29382	2.58502e-12
346	NACA	0.29381	2.58983e-12
347	SULT2B1	0.293725	2.62923e-12
348	ARL4D	0.293717	2.63274e-12
349	VEGFB	0.293423	2.77416e-12
350	NEDD8	0.293342	2.81455e-12
351	EPS8L1	0.293224	2.87412e-12
352	TRADD	0.293108	2.93387e-12
353	AC025588.3	0.2927	3.15381e-12
354	ITGA5	0.292646	3.18404e-12
355	ITPKC	0.292491	3.27248e-12
356	FABP5P2	0.292199	3.44586e-12
357	AL445644.1	0.292142	3.48121e-12
358	ETS2	0.292104	3.5041e-12
359	C19orf33	0.291959	3.5952e-12
360	AL391416.1	0.291948	3.60243e-12
361	POLD4	0.291932	3.61267e-12
362	CBLC	0.291879	3.64649e-12
363	OR4K16P	0.291783	3.70867e-12
364	PHLDB3	0.291301	4.03767e-12
365	SH3BGRL3	0.291184	4.12198e-12
366	GAPDHP72	0.290897	4.33514e-12
367	RPS2	0.290813	4.3998e-12
368	AC008620.1	0.290621	4.55116e-12
369	AC021506.2	0.29057	4.59179e-12
370	MT1XP1	0.290045	5.03499e-12
371	AC080023.1	0.289944	5.1244e-12
372	RAC1	0.2898	5.25602e-12
373	SLC16A1	0.289775	5.27875e-12
374	GPR157	0.289626	5.41839e-12
375	NOD2	0.289593	5.44996e-12
376	PGRMC2	0.289276	5.76058e-12
377	AL160313.2	0.289059	5.98218e-12
378	AC107021.2	0.288959	6.08816e-12
379	PLEKHG5	0.288958	6.08925e-12
380	MRPL21	0.288827	6.2301e-12
381	HMOX2	0.288778	6.2827e-12
382	P4HA2	0.288733	6.33301e-12
383	LY6K	0.288568	6.51806e-12
384	SHB	0.288489	6.60804e-12
385	RPL7AP61	0.288409	6.70104e-12
386	MTFP1	0.28839	6.72268e-12
387	S100A14	0.288166	6.99053e-12
388	PLS3	0.288064	7.11567e-12
389	MRVI1-AS1	0.28786	7.37228e-12
390	MIR7156	0.287732	7.53754e-12
391	RPLP0	0.287664	7.62676e-12
392	RPL11	0.287528	7.80912e-12
393	RAB11FIP5	0.287364	8.03558e-12
394	AL139156.2	0.287261	8.17996e-12
395	ARL8B	0.287151	8.33648e-12
396	MAF	0.286424	9.45398e-12
397	EZR	0.286304	9.65298e-12
398	KLK10	0.286094	1.00087e-11
399	DVL1	0.286075	1.00411e-11
400	H2AL1RP	0.286014	1.01483e-11
401	LINC02309	0.285997	1.01787e-11
402	NPEPPS	0.285898	1.0354e-11
403	RNF149	0.285867	1.04094e-11
404	AL136164.1	0.285758	1.06065e-11
405	LINC01596	0.285732	1.06545e-11
406	SOWAHC	0.285721	1.06732e-11
407	MYL6	0.285476	1.11346e-11
408	HK2P1	0.285328	1.14203e-11
409	PRDX5	0.285224	1.1628e-11
410	GRPEL2	0.285104	1.18697e-11
411	GAPDHP60	0.28508	1.19184e-11
412	AC104695.4	0.285034	1.2013e-11
413	KDM7A-DT	0.285013	1.20562e-11
414	GAPDHP44	0.284967	1.21515e-11
415	EHD2	0.284855	1.23888e-11
416	AC004832.3	0.284431	1.33237e-11
417	RPL10P13	0.284397	1.34015e-11
418	AC007728.3	0.284036	1.42565e-11
419	RPL21P91	0.283897	1.45974e-11
420	CINP	0.283875	1.46536e-11
421	RABGGTA	0.283868	1.46715e-11
422	RN7SKP155	0.28365	1.52276e-11
423	TMEM91	0.283578	1.5418e-11
424	SHPK	0.283456	1.57403e-11
425	AC098657.2	0.283426	1.58221e-11
426	HSF1	0.283276	1.62324e-11
427	AC023394.2	0.283232	1.63554e-11
428	GOLGA7B	0.283147	1.65932e-11
429	ARPC3	0.283143	1.66062e-11
430	AL160313.1	0.2828	1.76046e-11
431	GRPEL1	0.282504	1.85135e-11
432	NOP14-AS1	0.282455	1.86683e-11
433	UBE2E2	0.282422	1.87748e-11
434	KRT16P3	0.28239	1.88768e-11
435	LINC02178	0.281935	2.03945e-11
436	ELL2	0.281697	2.12345e-11
437	HMGCL	0.281411	2.22876e-11
438	S100A8	0.281296	2.27272e-11
439	CYCSP12	0.281271	2.28225e-11
440	RPL8	0.281182	2.31698e-11
441	RPL7AP7	0.280987	2.39451e-11
442	KRT6B	0.280908	2.42685e-11
443	AC231760.1	0.280746	2.49389e-11
444	EIF3I	0.280693	2.51643e-11
445	PDZK1IP1	0.280673	2.52496e-11
446	PCAT6	0.280468	2.61376e-11
447	TPD52L2	0.280468	2.61405e-11
448	SPRR1B	0.280406	2.64132e-11
449	ERRFI1	0.280382	2.65223e-11
450	SREK1IP1	0.280204	2.73285e-11
451	AP005202.2	0.280024	2.81716e-11
452	RPL12	0.280011	2.82316e-11
453	RNU4-41P	0.279968	2.84363e-11
454	AL133481.2	0.279858	2.8967e-11
455	EFNB1	0.279672	2.98887e-11
456	OR7E2P	0.279352	3.15407e-11
457	ANXA2P1	0.27929	3.18709e-11
458	KARS1	0.279272	3.19705e-11
459	RNU6-913P	0.279207	3.23164e-11
460	MTND4P27	0.279113	3.28316e-11
461	RNA5SP155	0.27897	3.36272e-11
462	LAD1	0.278963	3.36689e-11
463	SH3BP2	0.278832	3.44182e-11
464	TRAF3IP2	0.278776	3.47411e-11
465	BAIAP2L2	0.278625	3.56287e-11
466	PGAM3P	0.278603	3.57632e-11
467	OTUB1	0.278459	3.6635e-11
468	AL161912.4	0.278423	3.68546e-11
469	DMKN	0.278403	3.69772e-11
470	RPS6KB2	0.278372	3.71725e-11
471	TREM1	0.278006	3.95177e-11
472	HSPB1	0.277604	4.22606e-11
473	RNU6-417P	0.277486	4.30986e-11
474	OR5AH1P	0.277435	4.34697e-11
53329	CD34	-0.166132	9.75572e-05
53330	FERMT3	-0.166143	9.74528e-05
53331	CX3CL1	-0.166211	9.68009e-05
53332	AC023908.3	-0.166218	9.67375e-05
53333	RASSF4	-0.166224	9.66737e-05
53334	NAALADL2	-0.166253	9.63991e-05
53335	LINC00342	-0.166334	9.56348e-05
53336	IGKV7-3	-0.166388	9.51311e-05
53337	TRAV35	-0.16639	9.51133e-05
53338	HSD3BP5	-0.166391	9.50988e-05
53339	ARHGEF26	-0.166438	9.46611e-05
53340	CYP20A1	-0.16646	9.44579e-05
53341	KCNK2	-0.166499	9.40978e-05
53342	IPCEF1	-0.166507	9.40238e-05
53343	AP000346.2	-0.166511	9.39908e-05
53344	DGKE	-0.166575	9.33954e-05
53345	CEP135	-0.166593	9.32344e-05
53346	MFSD13B	-0.166631	9.28883e-05
53347	AC103739.1	-0.166636	9.28357e-05
53348	OSBPL7	-0.16665	9.27107e-05
53349	TRAV23DV6	-0.166671	9.25169e-05
53350	NBPF15	-0.166689	9.23525e-05
53351	AC044802.1	-0.166709	9.21716e-05
53352	AC092910.3	-0.16674	9.1892e-05
53353	SSUH2	-0.166761	9.17046e-05
53354	AC015922.2	-0.166789	9.14504e-05
53355	AL355075.5	-0.16682	9.11741e-05
53356	RBM23	-0.166858	9.08284e-05
53357	LINC00861	-0.166879	9.06447e-05
53358	CD3G	-0.166972	8.98144e-05
53359	AC087045.2	-0.16698	8.97395e-05
53360	NDUFB4P11	-0.166982	8.97272e-05
53361	ST20-AS1	-0.166988	8.96729e-05
53362	VN1R20P	-0.166997	8.9597e-05
53363	ZNF142	-0.167004	8.95302e-05
53364	TMTC4	-0.167037	8.92427e-05
53365	ZNF326	-0.167042	8.91935e-05
53366	AKAP1	-0.167051	8.91167e-05
53367	AC063950.1	-0.167067	8.89756e-05
53368	ARMCX2	-0.167091	8.87628e-05
53369	CACNB2	-0.16711	8.85981e-05
53370	BCL6B	-0.16714	8.83348e-05
53371	SMAD1	-0.167146	8.82829e-05
53372	AC093330.2	-0.167155	8.82027e-05
53373	COLQ	-0.167175	8.80326e-05
53374	CYP2U1	-0.167204	8.77852e-05
53375	MTMR4	-0.167237	8.74965e-05
53376	AL354809.1	-0.167239	8.74769e-05
53377	AC013403.2	-0.167242	8.74492e-05
53378	SLC18B1	-0.167297	8.69747e-05
53379	AC129510.1	-0.167333	8.66707e-05
53380	DOK3	-0.167338	8.66304e-05
53381	ZNF33B	-0.167345	8.65691e-05
53382	TNRC6A	-0.167348	8.65419e-05
53383	IFT81	-0.167374	8.6315e-05
53384	ZC3H10	-0.167411	8.6e-05
53385	TXLNA	-0.16743	8.58438e-05
53386	CLEC2D	-0.16745	8.56729e-05
53387	ZNF182	-0.167461	8.55801e-05
53388	NHLRC3	-0.167484	8.53838e-05
53389	ZNF112	-0.16749	8.53352e-05
53390	GCNT2P1	-0.167493	8.53088e-05
53391	LAIR1	-0.167494	8.53013e-05
53392	JAK3	-0.167501	8.52387e-05
53393	LINC02188	-0.167617	8.42681e-05
53394	RNF34	-0.167619	8.42526e-05
53395	ZDHHC17	-0.167637	8.40996e-05
53396	AC008870.1	-0.167674	8.37978e-05
53397	DNAH1	-0.167729	8.33388e-05
53398	ZNF41	-0.167739	8.32534e-05
53399	LINC02642	-0.16777	8.30022e-05
53400	AC012676.5	-0.167803	8.27303e-05
53401	IGHV3-49	-0.167869	8.21877e-05
53402	AC008752.4	-0.167893	8.19947e-05
53403	TRAV8-2	-0.167899	8.19461e-05
53404	AC002128.1	-0.167901	8.19309e-05
53405	ADPGK-AS1	-0.167982	8.12768e-05
53406	TMEM200C	-0.168001	8.11194e-05
53407	TRBV18	-0.168008	8.10666e-05
53408	GCSAML	-0.168015	8.10073e-05
53409	MEGF10	-0.168032	8.08688e-05
53410	IRF2BPL	-0.168082	8.04698e-05
53411	OGFOD2	-0.168095	8.03643e-05
53412	MCIDAS	-0.168129	8.00978e-05
53413	AC008494.3	-0.168141	8.00021e-05
53414	NLRC4	-0.168174	7.97369e-05
53415	SIGLEC1	-0.168284	7.88735e-05
53416	TNFRSF11B	-0.168301	7.87399e-05
53417	ADSS2	-0.168333	7.84919e-05
53418	SWT1	-0.168347	7.83791e-05
53419	UBASH3A	-0.168354	7.83274e-05
53420	RN7SL268P	-0.168365	7.8237e-05
53421	AL031658.1	-0.168368	7.82156e-05
53422	ZSCAN23	-0.168415	7.78554e-05
53423	AL109947.1	-0.168426	7.77642e-05
53424	TIE1	-0.168463	7.74812e-05
53425	DBR1	-0.168491	7.7266e-05
53426	TCF7L2	-0.168549	7.68197e-05
53427	AP001412.1	-0.168577	7.66055e-05
53428	AL096678.1	-0.168679	7.58342e-05
53429	IGLC6	-0.168685	7.57894e-05
53430	CUL5	-0.168928	7.39751e-05
53431	AC009220.3	-0.168988	7.35331e-05
53432	ARHGAP44	-0.169164	7.22537e-05
53433	LINC00840	-0.16927	7.14887e-05
53434	CD53	-0.169283	7.13987e-05
53435	FGD5-AS1	-0.169292	7.13337e-05
53436	CHRFAM7A	-0.169316	7.11658e-05
53437	ITM2A	-0.16936	7.08535e-05
53438	BMP6	-0.169529	6.96605e-05
53439	PIK3R6	-0.169553	6.94941e-05
53440	TSC22D1-AS1	-0.169573	6.93599e-05
53441	AC090186.1	-0.169575	6.93433e-05
53442	PPARGC1B	-0.169648	6.8839e-05
53443	ZBTB18	-0.169665	6.87221e-05
53444	AC136604.2	-0.169714	6.83875e-05
53445	FAM133B	-0.169726	6.83026e-05
53446	PIP4K2A	-0.169758	6.80865e-05
53447	IATPR	-0.169799	6.7807e-05
53448	TLR8	-0.169803	6.77746e-05
53449	KIAA0825	-0.169834	6.75683e-05
53450	AC002059.2	-0.169856	6.74214e-05
53451	AC239809.3	-0.169859	6.73988e-05
53452	AC010761.3	-0.169861	6.73869e-05
53453	KCNT2	-0.169869	6.73306e-05
53454	LRIG3	-0.169883	6.72339e-05
53455	POLR1B	-0.1699	6.71222e-05
53456	SLC26A1	-0.169928	6.69312e-05
53457	DAAM2	-0.169957	6.67404e-05
53458	CYSLTR2	-0.169981	6.65794e-05
53459	MMRN2	-0.169992	6.65038e-05
53460	AL359878.1	-0.170037	6.62062e-05
53461	AC006033.2	-0.170042	6.6172e-05
53462	AC015660.2	-0.170077	6.59412e-05
53463	AL591848.4	-0.170085	6.58849e-05
53464	ATR	-0.170119	6.56654e-05
53465	TOR3A	-0.170157	6.541e-05
53466	AC092835.1	-0.170172	6.53123e-05
53467	MYO1F	-0.170206	6.50934e-05
53468	TXNDC15	-0.170234	6.49109e-05
53469	AP003108.3	-0.170256	6.47621e-05
53470	DCAF17	-0.170262	6.47269e-05
53471	AC116351.1	-0.170268	6.46856e-05
53472	ZNF547	-0.17028	6.46109e-05
53473	AC007376.2	-0.170361	6.40851e-05
53474	AC080100.1	-0.170454	6.34856e-05
53475	AC000403.1	-0.170459	6.34556e-05
53476	IGHV3-19	-0.170473	6.33638e-05
53477	ZNF155	-0.170488	6.32729e-05
53478	CYP7B1	-0.170491	6.32512e-05
53479	ZNF69	-0.170502	6.31848e-05
53480	ATP10A	-0.170506	6.31577e-05
53481	LINC01355	-0.170514	6.31027e-05
53482	AL133355.1	-0.170563	6.27974e-05
53483	EPB41L2	-0.170587	6.26449e-05
53484	LRRC8D	-0.17068	6.20606e-05
53485	SLFN5	-0.17069	6.19981e-05
53486	MFSD4A	-0.170754	6.16005e-05
53487	MAML2	-0.170756	6.15861e-05
53488	CYBB	-0.17078	6.14375e-05
53489	PDZRN3	-0.170782	6.14253e-05
53490	IGHV3-74	-0.170788	6.13899e-05
53491	MIR600HG	-0.170921	6.05678e-05
53492	PLCG2	-0.170943	6.04367e-05
53493	TRIB2	-0.170996	6.01133e-05
53494	YPEL1	-0.170999	6.00949e-05
53495	EIF4ENIF1	-0.171058	5.97356e-05
53496	AL022324.2	-0.171075	5.96371e-05
53497	SOX13	-0.171087	5.9566e-05
53498	LMO2	-0.171099	5.94902e-05
53499	AC245884.3	-0.17113	5.93085e-05
53500	LINC02202	-0.17114	5.9243e-05
53501	MRE11	-0.171198	5.88998e-05
53502	MRPS31P5	-0.171201	5.88813e-05
53503	AC009053.3	-0.171206	5.88543e-05
53504	RAB36	-0.171222	5.87568e-05
53505	KLRA1P	-0.171246	5.86143e-05
53506	SGMS1-AS1	-0.171258	5.85418e-05
53507	CD27	-0.171272	5.84589e-05
53508	ZSCAN9	-0.171277	5.84311e-05
53509	IGHV3-52	-0.171289	5.83598e-05
53510	AC010203.1	-0.17129	5.83543e-05
53511	AC005261.1	-0.171294	5.83334e-05
53512	IGLV1-40	-0.171442	5.74619e-05
53513	CLDN15	-0.171447	5.74338e-05
53514	SNRK-AS1	-0.171475	5.72711e-05
53515	GLYR1	-0.171549	5.68482e-05
53516	DFFBP1	-0.171581	5.66591e-05
53517	LINC01150	-0.171647	5.62819e-05
53518	AC105339.5	-0.171654	5.62451e-05
53519	CARF	-0.171702	5.5969e-05
53520	KRIT1	-0.171719	5.58742e-05
53521	AC009133.3	-0.171728	5.58224e-05
53522	CARD8-AS1	-0.171754	5.56775e-05
53523	S1PR1	-0.171787	5.54935e-05
53524	PSAT1P3	-0.171796	5.54388e-05
53525	ARHGAP26	-0.171843	5.51759e-05
53526	FAM172A	-0.171871	5.50219e-05
53527	GON4L	-0.171871	5.50181e-05
53528	AC090772.1	-0.171899	5.48644e-05
53529	AL121895.2	-0.17192	5.47485e-05
53530	MAP4K1	-0.171937	5.46558e-05
53531	SMC6	-0.171955	5.45524e-05
53532	AL645728.1	-0.171972	5.44598e-05
53533	H6PD	-0.171994	5.43382e-05
53534	PREPL	-0.172012	5.42396e-05
53535	LRRC37A11P	-0.172015	5.42236e-05
53536	SOGA1	-0.17203	5.41427e-05
53537	C1orf100	-0.172095	5.37817e-05
53538	ZC3H6	-0.17213	5.35957e-05
53539	SCAF8	-0.172133	5.35749e-05
53540	PHF8	-0.172198	5.32221e-05
53541	MAP3K14-AS1	-0.172226	5.30735e-05
53542	KIAA1755	-0.172236	5.30203e-05
53543	LINC00667	-0.172239	5.3002e-05
53544	INPP5D	-0.172387	5.22111e-05
53545	SOX4	-0.172391	5.21928e-05
53546	TSPOAP1	-0.172393	5.21789e-05
53547	MPHOSPH10	-0.17242	5.20357e-05
53548	ZNF649	-0.172477	5.1735e-05
53549	AL161891.1	-0.172494	5.16449e-05
53550	USP51	-0.172529	5.14637e-05
53551	AC007638.2	-0.172575	5.12198e-05
53552	POGZ	-0.172596	5.11106e-05
53553	ZNF738	-0.1726	5.10909e-05
53554	ARHGAP12	-0.172652	5.08242e-05
53555	B4GALT6	-0.17268	5.06763e-05
53556	SEL1L3	-0.172698	5.05845e-05
53557	KNOP1	-0.172703	5.05587e-05
53558	AC015656.1	-0.172734	5.03986e-05
53559	FPR3	-0.172734	5.03979e-05
53560	IGHV3-47	-0.172735	5.03949e-05
53561	AL358472.2	-0.172744	5.03467e-05
53562	RNASEL	-0.172759	5.02726e-05
53563	PPP1R10	-0.172775	5.01885e-05
53564	USP46-AS1	-0.172792	5.01012e-05
53565	FGR	-0.172806	5.00322e-05
53566	ZNF879	-0.17281	5.00108e-05
53567	HEATR5A	-0.172813	4.99963e-05
53568	SETP9	-0.172887	4.96178e-05
53569	LRRCC1	-0.172937	4.93692e-05
53570	IFT172	-0.172947	4.93141e-05
53571	U91328.1	-0.172955	4.92779e-05
53572	ZNF407	-0.172998	4.90593e-05
53573	ATAD5	-0.173087	4.86151e-05
53574	ATG4C	-0.173109	4.85059e-05
53575	IGLV1-62	-0.173129	4.84097e-05
53576	ZNF490	-0.173161	4.82502e-05
53577	SETD1B	-0.173163	4.82396e-05
53578	CASP2	-0.173184	4.81378e-05
53579	EEF1AKNMT	-0.173207	4.80226e-05
53580	RAMP3	-0.173222	4.79493e-05
53581	RIF1	-0.173223	4.79478e-05
53582	AL136295.4	-0.1733	4.7571e-05
53583	AC005674.2	-0.173391	4.71306e-05
53584	METTL4	-0.173395	4.71098e-05
53585	SLAIN1	-0.173469	4.67531e-05
53586	ARID1B	-0.173499	4.66108e-05
53587	URB1	-0.173559	4.63264e-05
53588	CADM1	-0.173597	4.61442e-05
53589	GMIP	-0.173669	4.5809e-05
53590	KPNA5	-0.173695	4.56844e-05
53591	AC007406.5	-0.173702	4.56514e-05
53592	RAB11FIP1P1	-0.173705	4.56389e-05
53593	RAB19	-0.173714	4.55986e-05
53594	ADD3	-0.173725	4.55474e-05
53595	RAB37	-0.173739	4.54817e-05
53596	WDPCP	-0.173768	4.53454e-05
53597	LILRB1	-0.173819	4.51091e-05
53598	FMNL3	-0.173891	4.47784e-05
53599	AC090948.2	-0.173905	4.47139e-05
53600	APIP	-0.173988	4.43337e-05
53601	RIC3	-0.174065	4.39839e-05
53602	DOP1A	-0.174086	4.38902e-05
53603	SOBP	-0.174113	4.37671e-05
53604	AL031719.1	-0.174117	4.375e-05
53605	OLFML1	-0.174162	4.35468e-05
53606	ICA1L	-0.174223	4.32786e-05
53607	CTDSP2	-0.174346	4.27307e-05
53608	AL031985.3	-0.17435	4.27166e-05
53609	ZNF677	-0.174404	4.24767e-05
53610	APPBP2	-0.174408	4.24624e-05
53611	SDHDP6	-0.174477	4.21603e-05
53612	AP003170.1	-0.17448	4.21466e-05
53613	THSD7A	-0.174559	4.18057e-05
53614	RDH10	-0.174639	4.14642e-05
53615	KANSL1L	-0.174658	4.13806e-05
53616	ELAVL4	-0.174694	4.12304e-05
53617	OR5BK1P	-0.174705	4.11822e-05
53618	RUNX1	-0.174732	4.10701e-05
53619	ASH1L	-0.174735	4.10539e-05
53620	SNED1	-0.174751	4.09889e-05
53621	AC069528.2	-0.174774	4.08909e-05
53622	SIGLEC10	-0.174836	4.06301e-05
53623	AC006213.5	-0.174848	4.05793e-05
53624	IGHV5-51	-0.174929	4.0243e-05
53625	GAB3	-0.174944	4.01796e-05
53626	TNFRSF17	-0.174965	4.00945e-05
53627	IGHV3-63	-0.174996	3.99633e-05
53628	GPR174	-0.175008	3.99173e-05
53629	FZD7	-0.175029	3.98291e-05
53630	CUZD1	-0.175031	3.98229e-05
53631	NSUN3	-0.175032	3.98182e-05
53632	SIGLEC8	-0.175046	3.97594e-05
53633	MYCT1	-0.17515	3.93367e-05
53634	POU6F1	-0.175172	3.92449e-05
53635	AL138995.1	-0.175192	3.91651e-05
53636	GP5	-0.175206	3.91092e-05
53637	IGHV1-14	-0.175232	3.90027e-05
53638	CCR6	-0.175283	3.87979e-05
53639	TMEM26-AS1	-0.175306	3.87056e-05
53640	ZNF597	-0.175432	3.82061e-05
53641	MIR3150BHG	-0.175445	3.81546e-05
53642	ENPP4	-0.175448	3.81423e-05
53643	IRF4	-0.175479	3.80179e-05
53644	ZNF33A	-0.175492	3.79664e-05
53645	ZNF486	-0.175528	3.78289e-05
53646	FASTKD5	-0.175628	3.74391e-05
53647	ZSCAN29	-0.175632	3.74237e-05
53648	AC008982.2	-0.17567	3.72736e-05
53649	TTC13	-0.175739	3.70079e-05
53650	DISC1	-0.175776	3.68673e-05
53651	SERF1B	-0.175808	3.67457e-05
53652	TBC1D8-AS1	-0.175994	3.60452e-05
53653	AC012236.1	-0.176066	3.5774e-05
53654	ZNF345	-0.176099	3.56515e-05
53655	KDM8	-0.176133	3.55267e-05
53656	AL136981.2	-0.176145	3.54818e-05
53657	F2R	-0.176158	3.54371e-05
53658	BAIAP2-DT	-0.176166	3.54067e-05
53659	MAN2B1	-0.176174	3.53752e-05
53660	AL356273.6	-0.176184	3.53403e-05
53661	CASTOR3	-0.17619	3.53182e-05
53662	C9orf139	-0.176199	3.52845e-05
53663	C1orf220	-0.17623	3.51717e-05
53664	SIRPB2	-0.17624	3.51348e-05
53665	RERG	-0.176256	3.50762e-05
53666	C15orf56	-0.176342	3.47641e-05
53667	TIFAB	-0.176371	3.46591e-05
53668	AC020978.9	-0.176382	3.46198e-05
53669	CD1D	-0.176398	3.45617e-05
53670	DNAJC3-DT	-0.1764	3.45539e-05
53671	PAXIP1	-0.176438	3.44186e-05
53672	ADGRG5	-0.176486	3.42483e-05
53673	AL691432.1	-0.17655	3.40194e-05
53674	TRAV6	-0.176562	3.39763e-05
53675	ZNF362	-0.176572	3.3942e-05
53676	AC018521.6	-0.176632	3.37304e-05
53677	TFB2M	-0.176671	3.35937e-05
53678	SCAMP5	-0.176692	3.35203e-05
53679	ZNF396	-0.176696	3.35068e-05
53680	LY6G5C	-0.176745	3.33361e-05
53681	CC2D2B	-0.176759	3.32863e-05
53682	AC087477.2	-0.176771	3.32462e-05
53683	AC011466.3	-0.176803	3.31347e-05
53684	ZNF248	-0.176856	3.29529e-05
53685	PIM2	-0.176874	3.28892e-05
53686	AC093690.1	-0.176904	3.27867e-05
53687	C3orf20	-0.176914	3.27523e-05
53688	ARHGAP25	-0.176972	3.25572e-05
53689	ZKSCAN7-AS1	-0.177011	3.24247e-05
53690	ZNF214	-0.177026	3.23718e-05
53691	MICU3	-0.177075	3.22076e-05
53692	PYHIN1	-0.177119	3.20597e-05
53693	ATP11C	-0.177152	3.1952e-05
53694	ZNF224	-0.177159	3.19277e-05
53695	NR2F2	-0.177187	3.18325e-05
53696	FAM122B	-0.177191	3.18215e-05
53697	CTSO	-0.177202	3.17834e-05
53698	LINC02390	-0.177215	3.17398e-05
53699	ZNF32-AS1	-0.177219	3.17292e-05
53700	CSF2RB	-0.177238	3.16655e-05
53701	GGTLC4P	-0.177334	3.13485e-05
53702	MGA	-0.177343	3.13203e-05
53703	TGFBR3	-0.17744	3.1004e-05
53704	SOX21-AS1	-0.177464	3.09261e-05
53705	CCDC66	-0.17747	3.09053e-05
53706	EDA2R	-0.177471	3.09039e-05
53707	EMSY	-0.177479	3.08765e-05
53708	AC145098.1	-0.177575	3.05683e-05
53709	ZNF506	-0.177604	3.04753e-05
53710	CRACD	-0.177621	3.04201e-05
53711	CHERP	-0.177639	3.03656e-05
53712	FGL2	-0.17764	3.0361e-05
53713	TP73-AS1	-0.177736	3.00563e-05
53714	PRTG	-0.177749	3.00171e-05
53715	SLX4	-0.177775	2.99356e-05
53716	TMEM243	-0.177814	2.98116e-05
53717	ATP2A3	-0.177832	2.97558e-05
53718	USF3	-0.177875	2.96228e-05
53719	TRIM44	-0.177895	2.956e-05
53720	AL353807.4	-0.177934	2.94383e-05
53721	NRL	-0.177939	2.94237e-05
53722	BRPF3	-0.177947	2.93989e-05
53723	AC093627.5	-0.177969	2.93326e-05
53724	CACNA1C	-0.177991	2.92643e-05
53725	IGHV3OR16-8	-0.178026	2.91581e-05
53726	AC005586.1	-0.178037	2.91236e-05
53727	TNFSF8	-0.178067	2.90321e-05
53728	SLC8A1	-0.178215	2.8585e-05
53729	PVRIG	-0.178232	2.85338e-05
53730	IL21R	-0.178271	2.84179e-05
53731	GRIN3A	-0.17829	2.83596e-05
53732	ZNF862	-0.178321	2.82675e-05
53733	AC022893.1	-0.178362	2.81461e-05
53734	LRCH4	-0.178396	2.80456e-05
53735	KIF24	-0.178465	2.78428e-05
53736	ACSS1	-0.17848	2.77998e-05
53737	GALM	-0.178482	2.77932e-05
53738	TRIM37	-0.178497	2.77504e-05
53739	ZNF445	-0.178506	2.77219e-05
53740	IGHV8-51-1	-0.178604	2.74391e-05
53741	HNRNPA1P70	-0.178605	2.74345e-05
53742	ZNF552	-0.17862	2.73922e-05
53743	ANKRD36BP2	-0.178655	2.72908e-05
53744	CEP68	-0.178689	2.71944e-05
53745	AC027097.1	-0.1787	2.71614e-05
53746	RFTN2	-0.178719	2.7107e-05
53747	LPCAT3	-0.178769	2.69661e-05
53748	IKZF3	-0.1788	2.68788e-05
53749	PHOSPHO1	-0.178809	2.68513e-05
53750	ZSCAN25	-0.178863	2.67015e-05
53751	RUNX1T1	-0.178875	2.6666e-05
53752	AC015911.7	-0.178877	2.66612e-05
53753	JCHAIN	-0.178947	2.64648e-05
53754	TMEM170B	-0.178955	2.64437e-05
53755	AC109583.3	-0.178958	2.64347e-05
53756	RNF180	-0.178992	2.63391e-05
53757	TOP2B	-0.179015	2.6275e-05
53758	TPR	-0.179082	2.60899e-05
53759	IFNAR2	-0.179122	2.59805e-05
53760	ARHGAP15	-0.179176	2.58341e-05
53761	FAN1	-0.179231	2.56846e-05
53762	ZNF334	-0.179245	2.56463e-05
53763	AL034374.1	-0.179262	2.56002e-05
53764	RCSD1	-0.17929	2.55239e-05
53765	RASGRP4	-0.179389	2.52591e-05
53766	RIMBP3	-0.179414	2.51903e-05
53767	AC060780.3	-0.179459	2.50714e-05
53768	TRBV5-1	-0.179499	2.49662e-05
53769	TRBV6-1	-0.179503	2.49544e-05
53770	FGF18	-0.179508	2.49412e-05
53771	CCR1	-0.179517	2.49184e-05
53772	MLLT1	-0.179575	2.4765e-05
53773	AC104581.4	-0.179624	2.46376e-05
53774	SBK1	-0.17972	2.43877e-05
53775	USP33	-0.179724	2.43787e-05
53776	HEY2	-0.179734	2.43534e-05
53777	TAC4	-0.179755	2.42978e-05
53778	GAL3ST4	-0.179787	2.42169e-05
53779	ZNF827	-0.179827	2.41131e-05
53780	ZNF322	-0.17984	2.40817e-05
53781	ERLEC1	-0.179856	2.40407e-05
53782	AP001625.2	-0.179861	2.40275e-05
53783	AC008764.9	-0.17988	2.39795e-05
53784	RIPK1	-0.179884	2.39682e-05
53785	UPF1	-0.179956	2.3786e-05
53786	GPRC5B	-0.180015	2.36369e-05
53787	ARHGAP20	-0.180028	2.36044e-05
53788	RNA5SP82	-0.18018	2.3227e-05
53789	EDNRB	-0.180304	2.29228e-05
53790	TGOLN2	-0.180308	2.29138e-05
53791	MILR1	-0.180322	2.2879e-05
53792	SPON1	-0.180337	2.28437e-05
53793	ENG	-0.180341	2.2833e-05
53794	ZNF17	-0.180448	2.25762e-05
53795	EBF3	-0.180462	2.25422e-05
53796	AC022211.3	-0.180557	2.23162e-05
53797	RPL34-AS1	-0.180656	2.20821e-05
53798	ZNF724	-0.180786	2.17788e-05
53799	RPS6KA2	-0.180887	2.15444e-05
53800	AL161457.2	-0.180949	2.14027e-05
53801	KIAA1143	-0.180965	2.13658e-05
53802	AC060766.5	-0.181054	2.11646e-05
53803	IGLV3-1	-0.181064	2.11427e-05
53804	AL645941.1	-0.181072	2.11245e-05
53805	ZFP30	-0.181128	2.09988e-05
53806	KAT7	-0.181152	2.09445e-05
53807	RANBP2	-0.181176	2.08904e-05
53808	AC068134.3	-0.181225	2.07821e-05
53809	ALG12	-0.181236	2.07585e-05
53810	AC117503.4	-0.181261	2.07029e-05
53811	AC015813.6	-0.181285	2.0649e-05
53812	SPIN3	-0.1813	2.06167e-05
53813	DHX35	-0.181347	2.05123e-05
53814	AL021368.2	-0.181371	2.0461e-05
53815	AC005785.2	-0.181371	2.04593e-05
53816	AC010319.1	-0.181443	2.03038e-05
53817	GABPA	-0.181465	2.02568e-05
53818	MS4A6A	-0.18148	2.02223e-05
53819	NUDT9P1	-0.18149	2.02024e-05
53820	LINC02325	-0.181564	2.00419e-05
53821	ITK	-0.181569	2.00327e-05
53822	ZNF501	-0.18159	1.99868e-05
53823	FUT4	-0.181657	1.98433e-05
53824	AC051619.6	-0.18166	1.98373e-05
53825	ZNF826P	-0.181698	1.97568e-05
53826	GRAP2	-0.181719	1.97133e-05
53827	ZNF816	-0.181725	1.97012e-05
53828	TRBV20-1	-0.18178	1.9584e-05
53829	SLC9A8	-0.181878	1.93801e-05
53830	DTX4	-0.181906	1.93213e-05
53831	MIR3677	-0.18191	1.93139e-05
53832	RABL2A	-0.182006	1.91149e-05
53833	ELMO1	-0.182011	1.91064e-05
53834	HMGB1P14	-0.182094	1.89359e-05
53835	Z83843.1	-0.182099	1.89264e-05
53836	TPH1	-0.182167	1.87889e-05
53837	AC092375.2	-0.182172	1.87786e-05
53838	TSHZ1	-0.182194	1.87339e-05
53839	TM4SF18	-0.182217	1.86888e-05
53840	RBM4B	-0.182244	1.8635e-05
53841	AC020951.1	-0.182258	1.86058e-05
53842	IGKJ5	-0.182328	1.84664e-05
53843	SLC46A3	-0.182333	1.84558e-05
53844	WDR19	-0.182364	1.83957e-05
53845	COL14A1	-0.182481	1.81657e-05
53846	PARD3B	-0.182497	1.81353e-05
53847	NCAPD3	-0.182601	1.79328e-05
53848	ARSB	-0.182633	1.78706e-05
53849	LINC00539	-0.182669	1.78027e-05
53850	CCNT2	-0.182679	1.77835e-05
53851	LINC02362	-0.182745	1.76577e-05
53852	ZBTB12	-0.182784	1.75835e-05
53853	REPIN1	-0.182796	1.756e-05
53854	SLC25A40	-0.18284	1.74779e-05
53855	AC048341.1	-0.182851	1.74559e-05
53856	ABHD15	-0.182911	1.73446e-05
53857	SYBU	-0.182927	1.73138e-05
53858	AC025171.2	-0.182963	1.72471e-05
53859	MS4A7	-0.182964	1.72449e-05
53860	TMEM273	-0.182981	1.72143e-05
53861	FOXF1	-0.183056	1.70754e-05
53862	RPL32P3	-0.183081	1.70289e-05
53863	SLAMF1	-0.183122	1.69542e-05
53864	TRAV8-3	-0.183143	1.69163e-05
53865	RNF31	-0.183158	1.68888e-05
53866	STS	-0.183165	1.68747e-05
53867	TTC23L	-0.183239	1.67411e-05
53868	PIEZO2	-0.183261	1.6702e-05
53869	RNU6-418P	-0.183311	1.66126e-05
53870	AC060766.1	-0.183319	1.65972e-05
53871	CD93	-0.183331	1.65758e-05
53872	LINC00426	-0.183358	1.65279e-05
53873	PIGM	-0.183405	1.64437e-05
53874	NDUFAF4P3	-0.183488	1.62966e-05
53875	ST6GALNAC3	-0.183498	1.62796e-05
53876	ADORA2A	-0.183563	1.61652e-05
53877	PKD2	-0.183619	1.6068e-05
53878	SMCHD1	-0.183823	1.57167e-05
53879	THTPA	-0.183867	1.5642e-05
53880	MCM8	-0.183917	1.55584e-05
53881	LINC01140	-0.183918	1.55567e-05
53882	PHIP	-0.183953	1.54982e-05
53883	TPTE2P5	-0.183974	1.54614e-05
53884	ZNF81	-0.183996	1.54252e-05
53885	TATDN2P2	-0.18402	1.53854e-05
53886	ICAM2	-0.184044	1.53446e-05
53887	CX3CR1	-0.184077	1.5291e-05
53888	Z97055.2	-0.184083	1.52813e-05
53889	CLIC6	-0.184137	1.51917e-05
53890	SPIN2A	-0.184152	1.51667e-05
53891	AC093010.3	-0.184296	1.49312e-05
53892	ASTE1	-0.184334	1.48702e-05
53893	SLFN12L	-0.18435	1.48443e-05
53894	MYLIP	-0.18448	1.46355e-05
53895	AC004112.1	-0.184488	1.46228e-05
53896	TAGAP	-0.184498	1.46072e-05
53897	GPAM	-0.184499	1.46059e-05
53898	ZFR	-0.18461	1.44314e-05
53899	NAIPP2	-0.184611	1.44287e-05
53900	AC012467.2	-0.184714	1.42689e-05
53901	ZNF2	-0.184756	1.42038e-05
53902	TRAV8-6	-0.184786	1.41572e-05
53903	CD180	-0.184865	1.40361e-05
53904	RNA5SP490	-0.184911	1.39656e-05
53905	TRIM8	-0.184997	1.38356e-05
53906	NAPSB	-0.185005	1.38236e-05
53907	FCRL5	-0.185046	1.37615e-05
53908	AL132989.1	-0.185059	1.37428e-05
53909	CCDC82	-0.185059	1.37424e-05
53910	AC015911.8	-0.185076	1.37171e-05
53911	ADAMTS8	-0.18512	1.36521e-05
53912	IGHV3-72	-0.18524	1.34734e-05
53913	UBXN2B	-0.185246	1.34647e-05
53914	PEX12	-0.185282	1.34127e-05
53915	PCGF5	-0.185366	1.32897e-05
53916	TMEM168	-0.185369	1.32851e-05
53917	ZNF782	-0.18544	1.31834e-05
53918	AC008073.2	-0.185441	1.31815e-05
53919	WIPI1	-0.185453	1.31636e-05
53920	CREBL2	-0.185522	1.30653e-05
53921	FAM117A	-0.185533	1.30498e-05
53922	AC009126.1	-0.185593	1.29642e-05
53923	CHRNA7	-0.185775	1.27086e-05
53924	AC080013.4	-0.185807	1.26639e-05
53925	NCMAP-DT	-0.18583	1.26332e-05
53926	EPB41L1	-0.185846	1.26101e-05
53927	GTF2IRD2	-0.185871	1.25764e-05
53928	AC004987.2	-0.185902	1.25334e-05
53929	FBXL22	-0.185905	1.25288e-05
53930	CCR5	-0.18592	1.25087e-05
53931	PLD4	-0.185923	1.25048e-05
53932	RNF103	-0.185984	1.24214e-05
53933	ZKSCAN3	-0.186026	1.23643e-05
53934	BTLA	-0.186052	1.23299e-05
53935	CADPS2	-0.186086	1.22841e-05
53936	IGHV3OR16-12	-0.186091	1.2277e-05
53937	AC008894.2	-0.186102	1.22617e-05
53938	CSF1R	-0.186192	1.21412e-05
53939	ZNF439	-0.186243	1.20737e-05
53940	CD28	-0.186285	1.20181e-05
53941	ARNILA	-0.186469	1.17786e-05
53942	SH3BP5-AS1	-0.186517	1.17162e-05
53943	AC093642.2	-0.18653	1.16996e-05
53944	LY9	-0.186544	1.1681e-05
53945	WDR11	-0.186621	1.15831e-05
53946	TRMT61B	-0.186686	1.15009e-05
53947	CYYR1	-0.186722	1.14554e-05
53948	EMCN	-0.186734	1.14395e-05
53949	TMEM63A	-0.186745	1.14267e-05
53950	AL023653.1	-0.186803	1.13533e-05
53951	TSPAN11	-0.186842	1.13045e-05
53952	ZNF423	-0.186871	1.12694e-05
53953	SELE	-0.186941	1.11821e-05
53954	RBBP9	-0.186949	1.11729e-05
53955	ZNF559	-0.186962	1.11567e-05
53956	SLAMF6	-0.187027	1.10771e-05
53957	KLLN	-0.187057	1.10407e-05
53958	AC008957.1	-0.187065	1.10304e-05
53959	KANK2	-0.187182	1.08896e-05
53960	LCMT2	-0.187407	1.06227e-05
53961	CCDC163	-0.187427	1.0599e-05
53962	TRAV8-4	-0.187444	1.05798e-05
53963	KCNN3	-0.187485	1.0532e-05
53964	DDX5	-0.187518	1.04933e-05
53965	OR5K2	-0.187541	1.04665e-05
53966	HCLS1	-0.187589	1.04116e-05
53967	FAM111A-DT	-0.187666	1.03228e-05
53968	LINC00517	-0.187684	1.03021e-05
53969	UBP1	-0.187722	1.02597e-05
53970	MARF1	-0.187765	1.02111e-05
53971	LINC01801	-0.187778	1.01963e-05
53972	BCLAF1	-0.187814	1.01557e-05
53973	ZNF195	-0.187839	1.01276e-05
53974	ZMAT3	-0.188016	9.93112e-06
53975	LCN10	-0.188057	9.88587e-06
53976	PRKCB	-0.188153	9.78194e-06
53977	IRAK1BP1	-0.188197	9.73363e-06
53978	AC015813.5	-0.188209	9.7214e-06
53979	Z97989.1	-0.188231	9.69712e-06
53980	C16orf54	-0.188257	9.66967e-06
53981	ACVR2A	-0.188258	9.66797e-06
53982	GOSR1	-0.188301	9.62238e-06
53983	IGHJ3P	-0.188339	9.58215e-06
53984	SCIMP	-0.188367	9.55269e-06
53985	ZNF558	-0.188475	9.43844e-06
53986	KLF12	-0.188554	9.35579e-06
53987	CRTC1	-0.188557	9.35297e-06
53988	FTH1P22	-0.188742	9.16329e-06
53989	ADGRE4P	-0.188763	9.14174e-06
53990	AC009962.1	-0.188776	9.1282e-06
53991	ZNF280B	-0.18888	9.02316e-06
53992	CNTRL	-0.188989	8.91431e-06
53993	NFATC2	-0.188991	8.91233e-06
53994	DCHS1	-0.189007	8.89695e-06
53995	AP003084.1	-0.189018	8.88624e-06
53996	TCN2	-0.189063	8.8414e-06
53997	MAGI2-AS3	-0.189064	8.84069e-06
53998	AC093627.7	-0.189124	8.78138e-06
53999	CDKAL1	-0.189147	8.75918e-06
54000	ZNF594	-0.189217	8.69143e-06
54001	AL359183.1	-0.189248	8.66085e-06
54002	RRN3P1	-0.189288	8.62254e-06
54003	FTOP1	-0.189371	8.54283e-06
54004	ITGAL	-0.189443	8.47501e-06
54005	AC012645.3	-0.189453	8.46525e-06
54006	AC007566.1	-0.189453	8.46517e-06
54007	FAM118B	-0.189531	8.39214e-06
54008	ZNF169	-0.189689	8.24518e-06
54009	HHEX	-0.189721	8.21564e-06
54010	HNMT	-0.189788	8.15473e-06
54011	SOCS4	-0.189818	8.12786e-06
54012	GPR55	-0.189906	8.04782e-06
54013	TLR4	-0.189909	8.04492e-06
54014	RALGPS1	-0.189915	8.03944e-06
54015	TDRD6	-0.189955	8.00435e-06
54016	DOCK8	-0.189956	8.00324e-06
54017	PUS7L	-0.18999	7.9727e-06
54018	GYPE	-0.189997	7.96658e-06
54019	STX16-NPEPL1	-0.190001	7.96285e-06
54020	SLC12A2	-0.190062	7.90858e-06
54021	ZNF611	-0.190063	7.90818e-06
54022	AC004771.2	-0.190159	7.82289e-06
54023	KLHL15	-0.190169	7.81494e-06
54024	IGHV3-35	-0.190173	7.81113e-06
54025	KCTD7	-0.190187	7.79877e-06
54026	ZNF230	-0.190227	7.76428e-06
54027	TRBJ2-7	-0.190257	7.73812e-06
54028	WDSUB1	-0.190263	7.73268e-06
54029	AL731567.1	-0.190359	7.65006e-06
54030	PPM1H	-0.190407	7.60879e-06
54031	INTS3	-0.190407	7.6087e-06
54032	UBTFL6	-0.190483	7.54424e-06
54033	SRPRA	-0.19056	7.47969e-06
54034	AL391121.1	-0.190567	7.47389e-06
54035	FAT4	-0.190721	7.34556e-06
54036	TACC1	-0.190747	7.32444e-06
54037	SNURF	-0.190772	7.30371e-06
54038	SVIP	-0.190794	7.28592e-06
54039	AP001189.3	-0.190815	7.26838e-06
54040	SUGP2	-0.190869	7.22441e-06
54041	AC104117.3	-0.19093	7.17481e-06
54042	GUCY1B1	-0.190952	7.15722e-06
54043	MIR635	-0.191059	7.07216e-06
54044	FANCF	-0.191075	7.05894e-06
54045	CNNM3	-0.191086	7.0505e-06
54046	LINC01237	-0.191171	6.98316e-06
54047	ZNF510	-0.191189	6.96908e-06
54048	AC093227.1	-0.191201	6.95941e-06
54049	ZNF70	-0.191241	6.92878e-06
54050	AC134669.1	-0.191285	6.89433e-06
54051	ZNF223	-0.191307	6.87682e-06
54052	USP16	-0.19139	6.81305e-06
54053	EPM2AIP1	-0.191411	6.79687e-06
54054	SMAD6	-0.191441	6.77439e-06
54055	AC008840.1	-0.191465	6.75563e-06
54056	AL035587.1	-0.191595	6.6577e-06
54057	TBC1D16	-0.191604	6.65075e-06
54058	AC139495.2	-0.191673	6.59886e-06
54059	SPAST	-0.191679	6.595e-06
54060	ZNF382	-0.19168	6.59403e-06
54061	SP2	-0.191772	6.5257e-06
54062	UBXN4	-0.191773	6.52535e-06
54063	CD4	-0.191807	6.49985e-06
54064	CICP14	-0.19182	6.49043e-06
54065	AC016747.4	-0.191892	6.43823e-06
54066	PLPPR4	-0.191894	6.43671e-06
54067	TNFRSF19	-0.192039	6.33197e-06
54068	AC010834.3	-0.19204	6.33097e-06
54069	CDC40	-0.192101	6.28744e-06
54070	UHRF1BP1	-0.192191	6.22432e-06
54071	AKAP7	-0.192197	6.21984e-06
54072	ARHGAP30	-0.192203	6.21544e-06
54073	AQP1	-0.192208	6.21184e-06
54074	GMCL1	-0.192219	6.20419e-06
54075	ZNF638	-0.192222	6.20251e-06
54076	ZNF852	-0.192238	6.19103e-06
54077	AL121985.3	-0.192282	6.16046e-06
54078	CTAGE7P	-0.192291	6.1541e-06
54079	ZDHHC23	-0.192445	6.04725e-06
54080	IGHV1-46	-0.192476	6.02602e-06
54081	VASH2	-0.192503	6.00805e-06
54082	RGS18	-0.192698	5.87644e-06
54083	BPTF	-0.192724	5.85933e-06
54084	ZNF644	-0.192794	5.81261e-06
54085	KLHL6	-0.192902	5.74184e-06
54086	TNS3	-0.192909	5.73731e-06
54087	FUCA1	-0.192941	5.71659e-06
54088	PIK3R5	-0.193019	5.66656e-06
54089	ZNF202	-0.193028	5.66075e-06
54090	DDAH1	-0.193031	5.65835e-06
54091	MED12	-0.193058	5.6415e-06
54092	AVIL	-0.193143	5.58727e-06
54093	MANEA	-0.19316	5.57603e-06
54094	LRRC70	-0.193161	5.57544e-06
54095	AC005332.4	-0.193249	5.52008e-06
54096	CATSPERE	-0.193259	5.51376e-06
54097	DHFR2	-0.19336	5.45045e-06
54098	NFYC-AS1	-0.193382	5.43701e-06
54099	CLSTN3	-0.193433	5.40564e-06
54100	HCG25	-0.193484	5.3744e-06
54101	SH3BP5	-0.193651	5.27323e-06
54102	ZEB2	-0.193658	5.26904e-06
54103	MLLT6	-0.193745	5.21702e-06
54104	LARGE1	-0.193752	5.2128e-06
54105	KANSL1L-AS1	-0.19384	5.16053e-06
54106	DSTNP1	-0.193851	5.15424e-06
54107	ZNF792	-0.193931	5.10715e-06
54108	ZNF540	-0.193944	5.09989e-06
54109	AC232271.1	-0.193986	5.07539e-06
54110	AL591043.2	-0.194025	5.05252e-06
54111	BCL2L11	-0.194088	5.01635e-06
54112	RC3H1	-0.194221	4.94051e-06
54113	RWDD2A	-0.194232	4.93462e-06
54114	CBX6	-0.194317	4.88668e-06
54115	SLC10A1	-0.194356	4.86488e-06
54116	TENT5C	-0.194421	4.82913e-06
54117	AC000068.1	-0.194458	4.80885e-06
54118	GIMAP1	-0.194491	4.79076e-06
54119	HDX	-0.194503	4.78408e-06
54120	LINC02829	-0.194525	4.77215e-06
54121	TARBP1	-0.194585	4.73937e-06
54122	DHX9	-0.194608	4.7266e-06
54123	PLCE1	-0.194631	4.7143e-06
54124	MSI2	-0.194664	4.69643e-06
54125	USP27X-AS1	-0.194685	4.68536e-06
54126	AC010332.1	-0.194782	4.63359e-06
54127	ABCD2	-0.194835	4.60513e-06
54128	ERVK13-1	-0.194877	4.5834e-06
54129	TUBE1	-0.194898	4.57205e-06
54130	TESPA1	-0.19496	4.53949e-06
54131	ARHGEF9	-0.194963	4.53834e-06
54132	RUBCNL	-0.195006	4.51584e-06
54133	CYB561D1	-0.195021	4.50794e-06
54134	ZNF626	-0.195065	4.48538e-06
54135	SLC6A6	-0.195182	4.42528e-06
54136	VAV1	-0.195217	4.40778e-06
54137	Z97832.2	-0.19522	4.40609e-06
54138	SASH3	-0.195225	4.40383e-06
54139	KBTBD4	-0.195242	4.39521e-06
54140	AC008770.3	-0.195302	4.36491e-06
54141	AC106820.5	-0.195308	4.36163e-06
54142	ADGRL4	-0.195309	4.36136e-06
54143	SLC35A5	-0.19531	4.36066e-06
54144	ZNF669	-0.195323	4.35457e-06
54145	ASB16-AS1	-0.195397	4.31741e-06
54146	PHC1	-0.195455	4.28889e-06
54147	AOAH	-0.19546	4.2863e-06
54148	AC092070.2	-0.195476	4.27838e-06
54149	PHC1P1	-0.19552	4.2567e-06
54150	GPR65	-0.195548	4.24308e-06
54151	MS4A2	-0.195573	4.23071e-06
54152	ANKRD26	-0.195737	4.15154e-06
54153	ZNF605	-0.195747	4.14695e-06
54154	AC060766.7	-0.195821	4.11187e-06
54155	SUCNR1	-0.195822	4.11144e-06
54156	AC024075.2	-0.19587	4.08841e-06
54157	UBN2	-0.195993	4.03086e-06
54158	MNDA	-0.196014	4.02136e-06
54159	AC022916.2	-0.196088	3.98702e-06
54160	FRK	-0.196166	3.95122e-06
54161	AL109955.1	-0.196237	3.91914e-06
54162	LINC00996	-0.196265	3.90619e-06
54163	FRMD4A	-0.196397	3.84702e-06
54164	POGLUT1	-0.196488	3.80712e-06
54165	ADNP	-0.196495	3.80396e-06
54166	AC008033.3	-0.1965	3.8018e-06
54167	PDE3B	-0.19655	3.77952e-06
54168	AC012360.3	-0.196726	3.70365e-06
54169	USP21	-0.196748	3.69425e-06
54170	AL731566.2	-0.196838	3.65594e-06
54171	ATXN7L2	-0.19686	3.64648e-06
54172	CCDC39	-0.197197	3.50665e-06
54173	AC093726.1	-0.197245	3.487e-06
54174	ZSCAN5A	-0.197258	3.48198e-06
54175	PTAR1	-0.197479	3.39363e-06
54176	SFXN2	-0.197515	3.37962e-06
54177	PARP15	-0.197666	3.32055e-06
54178	AC093495.1	-0.197669	3.31936e-06
54179	RAD51-AS1	-0.197671	3.31886e-06
54180	RAI2	-0.197672	3.31838e-06
54181	PTPN18	-0.19768	3.3153e-06
54182	APLNR	-0.197719	3.30012e-06
54183	SNX20	-0.19781	3.2656e-06
54184	ADAMDEC1	-0.197975	3.20332e-06
54185	ZNF181	-0.198014	3.18887e-06
54186	ZNF443	-0.198056	3.17315e-06
54187	PLPP5	-0.198121	3.14933e-06
54188	ELK4	-0.198214	3.1153e-06
54189	JAM2	-0.198234	3.10796e-06
54190	IL2RB	-0.19832	3.0769e-06
54191	GPR15	-0.198359	3.06282e-06
54192	ZNF542P	-0.198399	3.04869e-06
54193	CCDC14	-0.198402	3.04744e-06
54194	MIEF1	-0.198491	3.01611e-06
54195	OR51E1	-0.198494	3.0149e-06
54196	MAP3K3	-0.198523	3.0049e-06
54197	AL161935.1	-0.198536	3.00028e-06
54198	SLFN12	-0.198592	2.98063e-06
54199	PARP11	-0.198607	2.97555e-06
54200	SHROOM4	-0.19867	2.95369e-06
54201	QTRT2	-0.198688	2.9475e-06
54202	TSTD2	-0.198728	2.93376e-06
54203	KLRG1	-0.198775	2.9175e-06
54204	AC138150.1	-0.198786	2.91368e-06
54205	SOS1	-0.198952	2.85764e-06
54206	TSSK4	-0.198987	2.84589e-06
54207	GOLGA8R	-0.199003	2.84068e-06
54208	PPP1R16B	-0.199075	2.81667e-06
54209	DAGLA	-0.199148	2.79287e-06
54210	SNHG20	-0.199236	2.76416e-06
54211	HIVEP1	-0.199238	2.76365e-06
54212	ZFHX2	-0.199249	2.75999e-06
54213	MIR4635	-0.199254	2.75844e-06
54214	TRIM26	-0.199376	2.7192e-06
54215	CMKLR1	-0.199547	2.665e-06
54216	AP003486.1	-0.199634	2.63789e-06
54217	AC008555.7	-0.199727	2.60944e-06
54218	ADCY4	-0.199998	2.52741e-06
54219	SEMA3G	-0.200093	2.49928e-06
54220	BMI1	-0.200106	2.49559e-06
54221	PTPRJ	-0.200142	2.48499e-06
54222	SLC35E2A	-0.200172	2.47622e-06
54223	LPAR4	-0.200173	2.47584e-06
54224	ZNF75A	-0.20018	2.47384e-06
54225	ZNF701	-0.200409	2.40799e-06
54226	XPC	-0.200431	2.40173e-06
54227	INKA2	-0.200509	2.37966e-06
54228	GIMAP4	-0.200629	2.34617e-06
54229	VPS54	-0.200687	2.33022e-06
54230	PCDH17	-0.200721	2.32081e-06
54231	KAT14	-0.200737	2.31647e-06
54232	LINC02773	-0.200748	2.31329e-06
54233	CASD1	-0.200873	2.27947e-06
54234	NHSL2	-0.201038	2.23539e-06
54235	MSANTD2	-0.201106	2.21751e-06
54236	ZNF831	-0.201123	2.21303e-06
54237	ZNF101	-0.201146	2.20691e-06
54238	PNISR	-0.201197	2.19382e-06
54239	ZNF587	-0.201364	2.15061e-06
54240	LINC01852	-0.201514	2.11289e-06
54241	AC011899.2	-0.201522	2.11085e-06
54242	AC034105.1	-0.20153	2.10884e-06
54243	FAM120B	-0.201679	2.07176e-06
54244	SRBD1	-0.201823	2.03678e-06
54245	RIC8B	-0.201841	2.03229e-06
54246	GCA	-0.201851	2.03001e-06
54247	ANKRD6	-0.201939	2.00873e-06
54248	P2RX1	-0.201951	2.00602e-06
54249	AL021707.3	-0.202157	1.9573e-06
54250	CCP110	-0.202177	1.95269e-06
54251	SATB1	-0.202475	1.88458e-06
54252	INTS6L	-0.202639	1.84813e-06
54253	AL365475.1	-0.202674	1.84037e-06
54254	ABCC4	-0.202756	1.82257e-06
54255	ZNF740	-0.202818	1.80905e-06
54256	UCP2	-0.202863	1.79939e-06
54257	CPNE5	-0.202946	1.78158e-06
54258	ZNF32-AS2	-0.203045	1.76055e-06
54259	HVCN1	-0.20315	1.73872e-06
54260	NBPF1	-0.203181	1.73233e-06
54261	AC104532.2	-0.203224	1.72327e-06
54262	CCR2	-0.203236	1.72084e-06
54263	CENPC	-0.203387	1.69009e-06
54264	LRIG1	-0.203398	1.68777e-06
54265	AL390208.1	-0.203607	1.64613e-06
54266	AL390728.2	-0.203636	1.64026e-06
54267	TEX261	-0.203771	1.61393e-06
54268	SYT11	-0.203792	1.60997e-06
54269	PPM1D	-0.203839	1.60084e-06
54270	TAF8	-0.203889	1.59128e-06
54271	ZNF717	-0.203894	1.59036e-06
54272	MORF4L2-AS1	-0.204033	1.56394e-06
54273	LRRN1	-0.204039	1.56283e-06
54274	SLC5A6	-0.204266	1.52086e-06
54275	ABCC10	-0.204287	1.51707e-06
54276	ABHD16A	-0.204292	1.51605e-06
54277	CDH5	-0.20432	1.51104e-06
54278	BOC	-0.204514	1.47604e-06
54279	SLC18A2	-0.20455	1.46967e-06
54280	SLC25A44	-0.204639	1.45405e-06
54281	TRPM7	-0.204639	1.45404e-06
54282	P2RY10	-0.204657	1.45086e-06
54283	TRIM38	-0.204767	1.43177e-06
54284	AP001767.4	-0.204795	1.42697e-06
54285	GORAB	-0.204922	1.40522e-06
54286	LAMA2	-0.204943	1.40168e-06
54287	CDON	-0.204999	1.39218e-06
54288	ZC3H12D	-0.20502	1.3887e-06
54289	AC087752.3	-0.205074	1.37974e-06
54290	FNDC3A	-0.205088	1.37743e-06
54291	AC116366.2	-0.20511	1.3738e-06
54292	SLC25A20	-0.205254	1.35007e-06
54293	TRIM27	-0.205285	1.34501e-06
54294	HERC2P9	-0.205348	1.33483e-06
54295	RN7SL526P	-0.205348	1.3348e-06
54296	LILRA1	-0.205375	1.33048e-06
54297	IRF8	-0.205393	1.32756e-06
54298	AC120114.3	-0.205419	1.32329e-06
54299	FBLN5	-0.205508	1.30912e-06
54300	AC078785.1	-0.205572	1.29905e-06
54301	ZMYM4	-0.205596	1.29538e-06
54302	ZNF491	-0.205642	1.28811e-06
54303	PRKAR2B	-0.20568	1.28222e-06
54304	SLC30A6	-0.205746	1.27199e-06
54305	CHAMP1	-0.205752	1.27104e-06
54306	CUBN	-0.205783	1.26627e-06
54307	SENP1	-0.205929	1.24404e-06
54308	ZNF441	-0.206092	1.21979e-06
54309	CEP97	-0.206102	1.21825e-06
54310	EXOG	-0.20611	1.21705e-06
54311	DCAF16	-0.20612	1.21553e-06
54312	SPN	-0.206131	1.21401e-06
54313	LCA5	-0.20616	1.20971e-06
54314	LRP6	-0.206181	1.20667e-06
54315	MTR	-0.206252	1.19629e-06
54316	AC018926.3	-0.20631	1.18783e-06
54317	UTP20	-0.206474	1.16439e-06
54318	HNRNPA1P21	-0.206539	1.15519e-06
54319	ZNF436-AS1	-0.206603	1.14631e-06
54320	PBX1	-0.206679	1.13569e-06
54321	GIMAP2	-0.206754	1.12541e-06
54322	TSSK3	-0.206789	1.12067e-06
54323	AC006299.1	-0.206855	1.11163e-06
54324	TCEANC	-0.206871	1.10955e-06
54325	GPR75	-0.206874	1.10902e-06
54326	KCNA3	-0.206985	1.09421e-06
54327	TXNDC5	-0.20701	1.09085e-06
54328	ZNF619	-0.207023	1.08905e-06
54329	AMIGO1	-0.207032	1.08793e-06
54330	POLR2B	-0.207043	1.08644e-06
54331	SH2B3	-0.207351	1.04633e-06
54332	ZNF512	-0.207361	1.04506e-06
54333	TM6SF1	-0.207376	1.04316e-06
54334	GNPTAB	-0.207425	1.03694e-06
54335	LINC02576	-0.207462	1.03233e-06
54336	PAXBP1	-0.207561	1.01988e-06
54337	ZNF521	-0.20759	1.01625e-06
54338	WIPF1	-0.207611	1.0137e-06
54339	LAX1	-0.207675	1.00579e-06
54340	CACNA1D	-0.207684	1.00471e-06
54341	AC015911.3	-0.207705	1.00213e-06
54342	RFX5	-0.207877	9.81178e-07
54343	AC012254.3	-0.207883	9.80456e-07
54344	PLEKHA3P1	-0.207914	9.76771e-07
54345	AC026748.1	-0.207991	9.67609e-07
54346	CBX7	-0.208066	9.58705e-07
54347	GNRHR2	-0.208136	9.50603e-07
54348	SPATA25	-0.208137	9.5039e-07
54349	PNPT1	-0.208221	9.40756e-07
54350	ZIK1	-0.208236	9.38924e-07
54351	ZSWIM3	-0.208406	9.19636e-07
54352	SLC40A1	-0.208415	9.18531e-07
54353	AL591848.3	-0.208446	9.15099e-07
54354	AL133371.2	-0.208478	9.11527e-07
54355	NUDT16	-0.20874	8.82656e-07
54356	MERTK	-0.208762	8.80228e-07
54357	BTK	-0.208815	8.7446e-07
54358	ARMCX5	-0.208901	8.65278e-07
54359	GVINP1	-0.208918	8.63449e-07
54360	ZNF91	-0.209028	8.51846e-07
54361	ISM1	-0.209028	8.51837e-07
54362	ZC3H4	-0.209039	8.50747e-07
54363	STARD8	-0.20904	8.50665e-07
54364	MYO5C	-0.209044	8.50215e-07
54365	STAMBPL1	-0.209049	8.49683e-07
54366	HDAC2-AS2	-0.209075	8.4694e-07
54367	CCPG1	-0.209141	8.40141e-07
54368	ALOX5	-0.209179	8.36153e-07
54369	NKAPD1	-0.209187	8.35396e-07
54370	CD84	-0.209305	8.23294e-07
54371	BCL2	-0.209379	8.15836e-07
54372	PHF12	-0.209434	8.10284e-07
54373	P2RY8	-0.209473	8.06382e-07
54374	SHPRH	-0.209529	8.00828e-07
54375	FAM124B	-0.209539	7.99867e-07
54376	COG2	-0.209649	7.89105e-07
54377	PKP4	-0.209722	7.81981e-07
54378	IPO5P1	-0.209739	7.80384e-07
54379	ETV6	-0.209806	7.73966e-07
54380	AGBL3	-0.209916	7.63495e-07
54381	APELA	-0.209938	7.61425e-07
54382	BHLHB9	-0.210396	7.19425e-07
54383	NCKAP1L	-0.21063	6.9881e-07
54384	FBXO9	-0.210649	6.97203e-07
54385	ZC3H7B	-0.210667	6.95676e-07
54386	AC007780.1	-0.210684	6.94212e-07
54387	SPRED2	-0.210702	6.92656e-07
54388	UBE2FP3	-0.210841	6.8074e-07
54389	CCDC84-DT	-0.211043	6.63929e-07
54390	TTC14	-0.211065	6.62064e-07
54391	AF129075.2	-0.211084	6.60524e-07
54392	LRRC37A4P	-0.211132	6.56614e-07
54393	IQCK	-0.21132	6.41415e-07
54394	FAM78A	-0.211331	6.40536e-07
54395	AP001148.1	-0.211337	6.40058e-07
54396	AP5M1	-0.21138	6.36648e-07
54397	ANGPT1	-0.211503	6.26976e-07
54398	ZSCAN12	-0.211536	6.24404e-07
54399	BIN2	-0.211566	6.22039e-07
54400	CLEC14A	-0.211665	6.14406e-07
54401	MVB12B	-0.211761	6.07086e-07
54402	TRAV9-2	-0.21182	6.02633e-07
54403	CLNK	-0.211841	6.01096e-07
54404	AC007485.2	-0.211852	6.00271e-07
54405	MCM3AP-AS1	-0.211901	5.96567e-07
54406	NAIP	-0.21212	5.8048e-07
54407	AL031846.2	-0.212274	5.69428e-07
54408	GUCY1A1	-0.212303	5.67367e-07
54409	PLA1A	-0.212347	5.64204e-07
54410	PTPRC	-0.212438	5.57851e-07
54411	AC068896.3	-0.212517	5.52358e-07
54412	ZNF347	-0.212542	5.50606e-07
54413	RBBP4	-0.212597	5.46843e-07
54414	EFCAB7	-0.212664	5.42243e-07
54415	DHH	-0.212685	5.40851e-07
54416	MDN1	-0.212816	5.3201e-07
54417	AL096816.1	-0.212837	5.30623e-07
54418	ALMS1P1	-0.212865	5.28789e-07
54419	PGPEP1	-0.212887	5.27317e-07
54420	DOCK10	-0.212928	5.24625e-07
54421	FMOD	-0.212966	5.22098e-07
54422	TLR1	-0.213095	5.13718e-07
54423	APBB1IP	-0.213101	5.13337e-07
54424	AC005154.2	-0.213186	5.07916e-07
54425	URB2	-0.213449	4.91352e-07
54426	SPRED1	-0.213586	4.82946e-07
54427	AC012313.5	-0.213634	4.80051e-07
54428	TRMT2B	-0.213728	4.74436e-07
54429	ZNF417	-0.213905	4.63945e-07
54430	TRIM60P18	-0.213905	4.63935e-07
54431	HCG11	-0.21399	4.5902e-07
54432	AC018926.1	-0.214023	4.57087e-07
54433	CD5	-0.214167	4.48866e-07
54434	MAN2A2	-0.214193	4.47412e-07
54435	AC107068.1	-0.214282	4.42392e-07
54436	P2RY12	-0.214305	4.4113e-07
54437	AC104260.2	-0.214352	4.38499e-07
54438	PCF11	-0.214355	4.38329e-07
54439	AL353593.1	-0.214508	4.29923e-07
54440	AC073896.3	-0.214526	4.28938e-07
54441	ZNF546	-0.214606	4.24654e-07
54442	STK36	-0.214708	4.19186e-07
54443	MSTO2P	-0.214778	4.1548e-07
54444	WDFY4	-0.214787	4.14998e-07
54445	MAGOH2P	-0.2148	4.14334e-07
54446	PPM1B	-0.214839	4.12294e-07
54447	NR2C2	-0.214882	4.1007e-07
54448	C1orf109	-0.214923	4.07956e-07
54449	CPXM2	-0.214965	4.05785e-07
54450	TIA1	-0.215023	4.02778e-07
54451	TMEM184C	-0.215105	3.98622e-07
54452	KCNAB2	-0.215124	3.97679e-07
54453	PEX1	-0.215128	3.97493e-07
54454	ZNF275	-0.215479	3.80174e-07
54455	KLHL20	-0.215498	3.79241e-07
54456	ZNF621	-0.215617	3.73539e-07
54457	TFEC	-0.215658	3.71601e-07
54458	CD226	-0.215857	3.62312e-07
54459	LRRC37A17P	-0.216018	3.54975e-07
54460	TTC28	-0.216133	3.49788e-07
54461	ARHGEF11	-0.216149	3.49095e-07
54462	ZNF45	-0.216269	3.43798e-07
54463	TRAF5	-0.21627	3.43752e-07
54464	ZNF135	-0.216281	3.43266e-07
54465	SCYL3	-0.216316	3.41739e-07
54466	BAHCC1	-0.216404	3.37922e-07
54467	C10orf143	-0.216517	3.33069e-07
54468	AC053513.2	-0.216692	3.25733e-07
54469	SLF2	-0.216693	3.25668e-07
54470	TGFBRAP1	-0.216817	3.20562e-07
54471	TNRC6B	-0.216828	3.20101e-07
54472	DPY19L3	-0.216872	3.1831e-07
54473	GDF3	-0.21693	3.15968e-07
54474	EVI2B	-0.216949	3.15175e-07
54475	DISP1	-0.217107	3.08899e-07
54476	RCBTB1	-0.217161	3.06757e-07
54477	WDR35	-0.217263	3.02757e-07
54478	SMARCAD1	-0.217329	3.00223e-07
54479	GTF2IP4	-0.217527	2.92711e-07
54480	FOXP3	-0.217611	2.89547e-07
54481	CTSS	-0.217714	2.85742e-07
54482	ZNF551	-0.218243	2.66953e-07
54483	TCF4	-0.218289	2.65395e-07
54484	E2F3P1	-0.218292	2.65274e-07
54485	PAXBP1-AS1	-0.218387	2.62064e-07
54486	ICK	-0.218465	2.59437e-07
54487	AC020612.1	-0.218535	2.57129e-07
54488	NBPF25P	-0.218633	2.53898e-07
54489	MSH2	-0.218687	2.52119e-07
54490	GPR34	-0.218709	2.51423e-07
54491	ZNF354C	-0.218844	2.47068e-07
54492	MARCHF8	-0.218902	2.45229e-07
54493	MAN1C1	-0.218919	2.44675e-07
54494	ITPRIPL2	-0.218928	2.44389e-07
54495	ITGA8	-0.219022	2.41444e-07
54496	PIK3CG	-0.219139	2.37843e-07
54497	ZNF56	-0.219205	2.35821e-07
54498	AC103760.1	-0.219249	2.34481e-07
54499	DOCK2	-0.219417	2.29442e-07
54500	PCMTD2	-0.219466	2.27985e-07
54501	ABCA6	-0.219473	2.27763e-07
54502	ZHX2	-0.21952	2.26387e-07
54503	MBOAT1	-0.21968	2.21738e-07
54504	LIPT1	-0.219811	2.18012e-07
54505	DIDO1	-0.219874	2.16231e-07
54506	PGBD4	-0.219909	2.15255e-07
54507	CASC4	-0.219925	2.14824e-07
54508	LINC01197	-0.219925	2.14824e-07
54509	ZNF75D	-0.220077	2.10607e-07
54510	ATP8B4	-0.220084	2.10425e-07
54511	FLI1	-0.220095	2.10114e-07
54512	ICAM3	-0.220111	2.09685e-07
54513	C2CD5	-0.220283	2.05046e-07
54514	ZNF652	-0.22031	2.04329e-07
54515	CYB5RL	-0.220373	2.02669e-07
54516	PECAM1	-0.220534	1.98471e-07
54517	SEC22B4P	-0.220589	1.97058e-07
54518	IKZF1	-0.220611	1.96482e-07
54519	TNFSF13	-0.22089	1.89476e-07
54520	PHTF1	-0.220973	1.8744e-07
54521	LINC01126	-0.221024	1.86193e-07
54522	ZNRD1ASP	-0.221633	1.71964e-07
54523	IL10RA	-0.221765	1.69012e-07
54524	ZNF174	-0.221835	1.67488e-07
54525	FAM102B	-0.221843	1.67296e-07
54526	RBM12B	-0.22214	1.60912e-07
54527	AC124045.1	-0.222256	1.58485e-07
54528	ZBTB40	-0.222406	1.55395e-07
54529	AC004494.1	-0.222704	1.49441e-07
54530	CALHM2	-0.222706	1.49391e-07
54531	AC114956.2	-0.222708	1.49362e-07
54532	SARM1	-0.222813	1.47316e-07
54533	TRGV7	-0.222979	1.44126e-07
54534	MEIS2	-0.223131	1.41271e-07
54535	A2M	-0.223157	1.40783e-07
54536	GAPT	-0.223165	1.40639e-07
54537	SHE	-0.223215	1.39725e-07
54538	PASK	-0.223298	1.38194e-07
54539	PRMT6	-0.223601	1.32775e-07
54540	RHOJ	-0.223935	1.2705e-07
54541	SIGLEC6	-0.223975	1.26377e-07
54542	P2RY14	-0.223978	1.26334e-07
54543	AC245060.6	-0.224013	1.2574e-07
54544	ITGB7	-0.224222	1.2231e-07
54545	IL16	-0.224323	1.20692e-07
54546	MASP2	-0.224342	1.20384e-07
54547	SPHK2	-0.224528	1.17461e-07
54548	UTP14C	-0.224592	1.1647e-07
54549	PKD1L1	-0.224868	1.12283e-07
54550	CASP8AP2	-0.224973	1.10728e-07
54551	AL136084.3	-0.224984	1.10554e-07
54552	AMER1	-0.225116	1.08641e-07
54553	AC067750.1	-0.22519	1.07578e-07
54554	LDB2	-0.225229	1.07026e-07
54555	C17orf80	-0.225762	9.96909e-08
54556	GOLGA8N	-0.226026	9.62315e-08
54557	RAB11FIP2	-0.226033	9.61423e-08
54558	AC015726.1	-0.226243	9.3485e-08
54559	ZNF507	-0.226357	9.20787e-08
54560	TMEM198B	-0.226599	8.91456e-08
54561	ADGRF3	-0.226611	8.89944e-08
54562	CCR8	-0.226803	8.6733e-08
54563	PATZ1	-0.226814	8.66134e-08
54564	DEPDC5	-0.227009	8.43798e-08
54565	WDR7	-0.227036	8.40739e-08
54566	ZNF14	-0.227238	8.18181e-08
54567	S100Z	-0.227301	8.11315e-08
54568	ZNF582	-0.22733	8.08158e-08
54569	AL662795.2	-0.227378	8.03038e-08
54570	COL15A1	-0.227733	7.6554e-08
54571	AL365361.1	-0.227756	7.63255e-08
54572	CYSLTR1	-0.228052	7.33357e-08
54573	STRADA	-0.228237	7.15324e-08
54574	FAM171A1	-0.228241	7.1493e-08
54575	HCFC1	-0.228246	7.14409e-08
54576	ZNF30	-0.228278	7.11393e-08
54577	TASOR2	-0.228334	7.06027e-08
54578	AC010422.6	-0.228556	6.85212e-08
54579	STXBP4	-0.228572	6.83667e-08
54580	AC104083.1	-0.228636	6.7779e-08
54581	AL157392.3	-0.228828	6.60468e-08
54582	GPRIN3	-0.229045	6.41333e-08
54583	GJA4	-0.229104	6.36213e-08
54584	AC107204.1	-0.229235	6.25074e-08
54585	ARSG	-0.229438	6.08057e-08
54586	AKNA	-0.229496	6.033e-08
54587	AC008555.1	-0.229559	5.98156e-08
54588	OTULINL	-0.229572	5.97119e-08
54589	ZNF776	-0.229689	5.8769e-08
54590	GJA5	-0.229701	5.8679e-08
54591	SENP6	-0.229845	5.75397e-08
54592	CCNJ	-0.229961	5.66381e-08
54593	DGCR8	-0.229985	5.64543e-08
54594	AP003392.6	-0.230112	5.54889e-08
54595	MRTFB	-0.230224	5.4651e-08
54596	GPRASP1	-0.230257	5.44021e-08
54597	EML4	-0.230756	5.08305e-08
54598	PIGW	-0.230959	4.94404e-08
54599	TEK	-0.231026	4.89902e-08
54600	BHLHE22	-0.231088	4.85751e-08
54601	ZNF37BP	-0.231106	4.84546e-08
54602	FGFR2	-0.23117	4.80379e-08
54603	LEF1	-0.231422	4.64056e-08
54604	CCM2L	-0.231531	4.57232e-08
54605	AC098824.1	-0.231564	4.55145e-08
54606	CCR4	-0.231631	4.51015e-08
54607	PODXL	-0.231717	4.45686e-08
54608	AC060780.1	-0.231941	4.32229e-08
54609	CD302	-0.231958	4.31205e-08
54610	MED23	-0.232041	4.26371e-08
54611	GEN1	-0.23213	4.21149e-08
54612	SLC35E2B	-0.232485	4.01097e-08
54613	CYP4V2	-0.232526	3.98854e-08
54614	FAM160B1	-0.23255	3.9755e-08
54615	BCL9	-0.23257	3.96449e-08
54616	FGD5	-0.232587	3.9551e-08
54617	PPM1K	-0.232958	3.75819e-08
54618	EDEM3	-0.233071	3.70046e-08
54619	ZNF100	-0.233306	3.58221e-08
54620	EPC1	-0.233429	3.52174e-08
54621	P2RY13	-0.233462	3.50608e-08
54622	C2orf42	-0.233512	3.48189e-08
54623	ZBTB39	-0.23353	3.47333e-08
54624	AC018665.1	-0.233583	3.44781e-08
54625	ARHGEF6	-0.233679	3.40224e-08
54626	FAM76B	-0.233682	3.40079e-08
54627	AC073254.1	-0.233691	3.39681e-08
54628	LINC01521	-0.233701	3.3921e-08
54629	NHLRC2	-0.233722	3.38199e-08
54630	DHX57	-0.233995	3.2567e-08
54631	UTRN	-0.234067	3.22429e-08
54632	SH2D3C	-0.234071	3.22278e-08
54633	ZNF791	-0.234135	3.19423e-08
54634	ZKSCAN7	-0.234184	3.17255e-08
54635	F2RL2	-0.23442	3.07071e-08
54636	PTPRB	-0.234731	2.94093e-08
54637	MAT2A	-0.234841	2.89628e-08
54638	SLCO2B1	-0.234869	2.88488e-08
54639	E2F3	-0.23487	2.88454e-08
54640	USP49	-0.235091	2.79716e-08
54641	ZNF736	-0.235142	2.77728e-08
54642	VN1R83P	-0.235187	2.76006e-08
54643	PIKFYVE	-0.236034	2.4525e-08
54644	MPEG1	-0.236221	2.38934e-08
54645	MAST3	-0.236597	2.26698e-08
54646	ADPRH	-0.236643	2.2523e-08
54647	AC012618.3	-0.236925	2.16496e-08
54648	ZFP14	-0.237309	2.05123e-08
54649	NPAT	-0.237367	2.03479e-08
54650	RASSF2	-0.237399	2.0255e-08
54651	GIMAP5	-0.237689	1.94453e-08
54652	AC084018.1	-0.237787	1.91804e-08
54653	TSPOAP1-AS1	-0.238012	1.85801e-08
54654	ZNF154	-0.23835	1.7717e-08
54655	ZSCAN16	-0.238536	1.72565e-08
54656	TAOK2	-0.238656	1.69654e-08
54657	AC006116.11	-0.238681	1.69055e-08
54658	ZNF37A	-0.23903	1.60926e-08
54659	AC011477.2	-0.239426	1.5214e-08
54660	BMF	-0.239893	1.42384e-08
54661	RNASEH2B-AS1	-0.239937	1.41479e-08
54662	FDXACB1	-0.240066	1.38922e-08
54663	MGAT4A	-0.240263	1.35067e-08
54664	DKK2	-0.240321	1.33962e-08
54665	NRROS	-0.240364	1.33151e-08
54666	ZBED3	-0.24038	1.32839e-08
54667	BICRAL	-0.240596	1.28808e-08
54668	MCF2L	-0.240666	1.27532e-08
54669	PREX1	-0.240779	1.25492e-08
54670	GIMAP8	-0.240987	1.21817e-08
54671	ITGA9	-0.241528	1.12748e-08
54672	NLRC3	-0.241826	1.08041e-08
54673	ZNF780B	-0.242085	1.04092e-08
54674	ZNF670	-0.242092	1.03995e-08
54675	AP001318.2	-0.242162	1.02957e-08
54676	ZNF132	-0.242391	9.96256e-09
54677	NRIP2	-0.242684	9.55131e-09
54678	GLCCI1	-0.242719	9.50302e-09
54679	ZKSCAN4	-0.243073	9.03125e-09
54680	GIMAP7	-0.243262	8.78767e-09
54681	ZNF137P	-0.243725	8.21972e-09
54682	ANKRD18EP	-0.2438	8.13031e-09
54683	ZNF43	-0.24386	8.06008e-09
54684	ZFP3	-0.244098	7.78755e-09
54685	ZNF136	-0.24421	7.6623e-09
54686	E2F6	-0.24442	7.4324e-09
54687	CMAHP	-0.244659	7.17963e-09
54688	MARCHF1	-0.244771	7.06289e-09
54689	ENTPD1-AS1	-0.244888	6.94383e-09
54690	RASGRP3	-0.245208	6.62826e-09
54691	REV3L	-0.245426	6.42146e-09
54692	PRPF4B	-0.245496	6.3564e-09
54693	SLCO1C1	-0.245968	5.9336e-09
54694	PLCB2	-0.246041	5.87054e-09
54695	TP53INP1	-0.246168	5.76223e-09
54696	MCM9	-0.246873	5.19736e-09
54697	EIF2AK3	-0.247073	5.04754e-09
54698	FLT3	-0.24719	4.96148e-09
54699	VEZF1	-0.247579	4.68609e-09
54700	ZBTB44	-0.247593	4.67643e-09
54701	WDR5B	-0.247631	4.64998e-09
54702	ZNF454	-0.247684	4.61437e-09
54703	ZSCAN26	-0.24784	4.50966e-09
54704	PLXNC1	-0.248271	4.23216e-09
54705	ZNF671	-0.2487	3.97193e-09
54706	ENPP2	-0.248711	3.96597e-09
54707	ZNF184	-0.248899	3.85697e-09
54708	ARHGAP31	-0.248951	3.82753e-09
54709	CACHD1	-0.248954	3.82598e-09
54710	CXorf21	-0.248996	3.80205e-09
54711	ZNF518A	-0.249234	3.67063e-09
54712	GCC2	-0.249729	3.41098e-09
54713	CCDC142	-0.249945	3.30302e-09
54714	AC022150.2	-0.250053	3.25032e-09
54715	ZNF493	-0.250342	3.11355e-09
54716	AC021092.2	-0.250806	2.90587e-09
54717	PREX2	-0.251063	2.79645e-09
54718	ZNF737	-0.251323	2.69006e-09
54719	ZBTB37	-0.251548	2.60091e-09
54720	PLPP3	-0.251656	2.5593e-09
54721	ST6GAL1	-0.251921	2.45963e-09
54722	CDC14A	-0.251993	2.43334e-09
54723	PIK3R3	-0.252033	2.41876e-09
54724	PDIK1L	-0.252129	2.38415e-09
54725	ZNF678	-0.252146	2.37811e-09
54726	ZNF366	-0.252403	2.28819e-09
54727	ZNF302	-0.252806	2.15374e-09
54728	AC024075.3	-0.253131	2.05101e-09
54729	CHIC1	-0.253161	2.04169e-09
54730	ZNF564	-0.253214	2.02553e-09
54731	INSR	-0.253909	1.82368e-09
54732	ZNF583	-0.254429	1.68596e-09
54733	AC090559.1	-0.254545	1.65658e-09
54734	AC090136.3	-0.255144	1.5126e-09
54735	THUMPD1	-0.255331	1.47018e-09
54736	AL353763.1	-0.255901	1.34802e-09
54737	PAXIP1-AS2	-0.257008	1.13827e-09
54738	ALMS1	-0.257108	1.12092e-09
54739	MIA3	-0.257283	1.09128e-09
54740	SELP	-0.257395	1.07265e-09
54741	ZBTB24	-0.257557	1.04634e-09
54742	TRIM68	-0.257604	1.03894e-09
54743	ZSCAN32	-0.257765	1.01345e-09
54744	NBPF11	-0.25791	9.9115e-10
54745	ADA2	-0.25793	9.88165e-10
54746	ABCB1	-0.257941	9.86533e-10
54747	ZNF175	-0.258043	9.71119e-10
54748	MAU2	-0.258624	8.88037e-10
54749	TLR7	-0.258863	8.55793e-10
54750	ZMYND11	-0.259234	8.08242e-10
54751	ANKRD44	-0.259332	7.96101e-10
54752	RSBN1L	-0.259464	7.79906e-10
54753	CARD8	-0.259562	7.68177e-10
54754	SP4	-0.260036	7.13796e-10
54755	RGS5	-0.260074	7.09639e-10
54756	ZBTB14	-0.26042	6.72464e-10
54757	ZNF557	-0.260878	6.26249e-10
54758	TRAK2	-0.260924	6.21776e-10
54759	GIMAP6	-0.260964	6.17982e-10
54760	SYNJ1	-0.261327	5.83979e-10
54761	TBCEL	-0.262259	5.04793e-10
54762	ZNF253	-0.264706	3.43509e-10
54763	AC010615.1	-0.265033	3.26187e-10
54764	VASH1	-0.265048	3.25394e-10
54765	EDRF1	-0.265682	2.94268e-10
54766	ZNF641	-0.265838	2.87069e-10
54767	EPC2	-0.26592	2.83321e-10
54768	MBTD1	-0.266008	2.79418e-10
54769	TIRAP	-0.266974	2.39557e-10
54770	CELF2	-0.267838	2.08627e-10
54771	SFMBT2	-0.268694	1.81842e-10
54772	AC024075.1	-0.268794	1.78931e-10
54773	ARMCX4	-0.269172	1.68366e-10
54774	DCLRE1A	-0.269617	1.56712e-10
54775	ERCC4	-0.26975	1.53388e-10
54776	ZNF660	-0.270232	1.4188e-10
54777	ZNF566	-0.271799	1.1002e-10
54778	ANGEL2	-0.273697	8.06695e-11
54779	KDR	-0.274402	7.18333e-11
54780	SPRTN	-0.27631	5.2412e-11
54781	ZNF333	-0.278325	3.74682e-11
54782	SERTAD4	-0.281157	2.3268e-11
54783	RTL6	-0.281735	2.10976e-11
54784	TNRC6C	-0.284419	1.33499e-11
54785	IKZF4	-0.28542	1.12419e-11
54786	SPATA13	-0.285759	1.06037e-11
54787	ZKSCAN8	-0.28855	6.53767e-12
54788	SETDB2	-0.288877	6.17585e-12
54789	FAM13B	-0.289125	5.91435e-12
54790	SGK3	-0.28913	5.90878e-12
54791	AC093278.2	-0.289364	5.67179e-12
54792	AC084018.2	-0.289906	5.15884e-12
54793	ZFAND4	-0.294373	2.34285e-12
54794	AC008764.2	-0.295336	1.97253e-12
54795	SLC35B3	-0.295897	1.78391e-12
54796	ENTPD1	-0.297736	1.28111e-12
54797	ING3	-0.299244	9.74971e-13
54798	NBPF12	-0.299932	8.60265e-13
54799	NCOA5	-0.301051	7.01259e-13
54800	CSTF2T	-0.302739	5.14488e-13
54801	ZNF708	-0.306119	2.74968e-13
54802	RGL1	-0.307178	2.2557e-13
54803	ATM	-0.315328	4.7854e-14
54804	CEP162	-0.320916	1.60725e-14
54805	FICD	-0.322956	1.0732e-14
54806	ZNF124	-0.341589	2.32064e-16
54807	ATP6V0A2	-0.365813	1.06369e-18
54808	ZNF689	-0.378468	5.28751e-20

[truncated: 22 more sheets: TCGA-KICH, TCGA-KIRC, TCGA-KIRP, TCGA-LGG, TCGA-LIHC, TCGA-LUAD, TCGA-LUSC, TCGA-MESO, TCGA-OV, TCGA-PAAD, TCGA-PCPG, TCGA-PRAD, TCGA-READ, TCGA-SARC, TCGA-SKCM, TCGA-STAD, TCGA-TGCT, TCGA-THCA, TCGA-THYM, TCGA-UCEC …]
